# Supplementary material for: Ideal efficacy photoswitching for chromocontrol of TRPC4/5 channel functions in live tissues
Source: Nat Chem Biol. 2026 Jan 16;22(2):180–91. doi: 10.1038/s41589-025-02085-x (PMC12858405; doi:10.1038/s41589-025-02085-x)
Supplement: Supplementary file 8 — Statistical source data. [file 41589_2025_2085_MOESM8_ESM.xlsx]

## Sheet: Figure 1
c) Photoswitching				d) Isolated spectra						k) FLIPR																				l) Dose response Photoswitching						m) E-AzPico vs EA on TRPC4
Time (min)	Abs AzPico	Abs AzHC		wavelength (nm)	E AzHC	Z-AzHC	E AzPico	Z-AzPico		t [s]	0.78 µM	0.39 µM	0.20 µM	0.098 µM	0.049 µM	0.024 µM	0.012 µM	0.006 µM	0.0030 µM	0.0015 µM	0.00076 µM	0.00038 µM	0.00019 µM	9.5E-05 µM	4.8E-05 µM	2.4-05 µM	1.2E-05 µM	6.0E-06 µM		conc [µM]	Effect 365 nm	Effect 447 nm	365 norm	447 norm		Conc. (µM)	Effect	Normalized 0-1
0.0003125	0.580564	0.589652		210	2.98958	3.65401	2.37905	3.11674		1	98.9936	99.037	99.0365	99.0523	99.0858	98.9224	98.9483	98.9468	99.0398	99.1793	99.0072	98.9398	99.0659	98.9046	98.9852	99.1179	99.0553	99.0316		1.56	1.67174	1.01069	0.825844	0.161716		10	1.0682	0
0.0303125	0.580483	0.590074		211	2.92906	3.57275	2.3044	3.01731		2	99.5595	99.6521	99.591	99.5857	99.6679	99.4551	99.4625	99.5914	99.4617	99.6631	99.5339	99.4135	99.4828	99.4615	99.5931	99.5097	99.4839	99.5499		0.78	1.74328	1.02269	0.897717	0.173772		5	1.13689	0.053935
0.0603125	0.580168	0.589991		212	2.85807	3.51323	2.23915	2.9307		3	99.8813	99.9571	100.036	99.9217	99.9686	99.8334	99.7935	99.8919	99.8745	99.941	99.8516	99.9034	99.827	99.8074	99.9046	99.8593	99.9474	99.9838		0.39	1.78701	1.05217	0.941644	0.203389		2.5	1.10475	0.0286977
0.0903125	0.580214	0.589645		213	2.79087	3.42376	2.19146	2.85221		4	100.226	100.256	100.298	100.202	100.275	100.167	100.158	100.248	100.216	100.293	100.2	100.195	100.173	100.118	100.144	100.174	100.174	100.226		0.195	1.83259	1.0809	0.987436	0.232252		1.25	1.15729	0.0699556
0.120313	0.580254	0.589739		214	2.71986	3.34345	2.15926	2.78792		5	100.324	100.314	100.353	100.156	100.239	100.185	100.145	100.205	100.233	100.215	100.179	100.155	100.183	100.161	100.158	100.06	100.152	100.197		0.0975	1.8198	1.08329	0.974593	0.234655		0.625	1.18113	0.088675
0.150313	0.580311	0.589868		215	2.65439	3.26466	2.13599	2.73084		6	100.063	100.079	100.049	100.03	100.011	99.9854	100.018	99.9797	100.041	100.03	100.077	100.037	99.9738	100.111	100.08	100.024	100.036	100.037		0.04875	1.84509	1.10656	1	0.258029		0.3125	1.30001	0.182016
0.180313	0.580304	0.589698		216	2.59514	3.19052	2.12577	2.67827		7	100.037	100.017	99.9553	100.11	100.009	100.014	100.073	100.079	99.9373	99.9938	99.9593	100.132	100.041	100.026	99.997	100.025	99.9622	100.084		0.024375	1.78322	1.07388	0.937841	0.225202		0.15626	1.50136	0.340122
0.210313	0.580433	0.589996		217	2.53214	3.09041	2.11032	2.63627		8	99.8323	99.8729	99.8332	99.885	99.8908	99.8714	99.8422	99.888	99.8877	99.8116	99.865	99.8895	99.8585	99.8497	99.8975	99.9086	99.9202	99.9783		0.0121875	1.72562	1.04678	0.879975	0.197977		0.078125	1.78093	0.559636
0.240313	0.579842	0.58984		218	2.46558	3.00843	2.09735	2.59058		9	99.9254	99.8705	99.8929	99.9095	99.9405	99.9456	99.9031	99.8929	99.9457	99.9356	99.9541	99.8376	99.898	99.9727	99.9144	99.9884	99.9637	99.8413		0.00609375	1.61782	1.00254	0.771672	0.153531		0.0390625	2.11745	0.823868
0.270312	0.579968	0.58986		219	2.40245	2.91912	2.08357	2.54054		10	99.8192	99.8466	99.9167	99.9095	99.9086	99.9986	100.018	99.9553	99.9553	100.013	99.9654	99.9488	100.046	99.8792	99.9534	99.9949	99.9662	99.8632		0.00304688	1.36558	0.92886	0.518255	0.0795052		0.0195312	2.29917	0.966558
0.300313	0.579919	0.590043		220	2.33552	2.82235	2.06727	2.49206		11	99.9672	100.074	99.9826	100.131	100.128	100.144	100.154	100.083	100.045	100.224	100.033	100.069	100.104	100.037	100.077	100.087	100.017	99.9321		0.00152344	1.17412	0.903332	0.325905	0.0538583		0.0097656	2.34176	1
0.330313	0.579705	0.590165		221	2.26452	2.71678	2.04083	2.4355		12	99.7228	99.6904	99.7078	99.8238	99.9172	99.9095	99.8442	99.8882	99.7779	99.9374	99.8505	99.8479	99.8473	99.7795	99.797	99.8978	99.8411	99.5727		0.000761719	1.03502	0.886197	0.186158	0.0366445
0.360312	0.579616	0.589905		222	2.19342	2.61368	2.00677	2.36724		13	99.6413	99.5384	99.6047	99.695	99.8062	99.8548	99.7725	99.7422	99.7623	99.8418	99.6974	99.7586	99.824	99.5985	99.6663	99.8808	99.7813	99.5951		0.000380859	0.91652	0.871595	0.0671083	0.0219739
0.390312	0.579877	0.589935		223	2.11632	2.49871	1.9612	2.28512		14	99.384	99.392	99.3627	99.4027	99.5775	99.5099	99.5165	99.53	99.3794	99.5809	99.5728	99.4661	99.5518	99.4518	99.5121	99.6263	99.593	99.4623		0.00019043	0.871601	0.860275	0.0219802	0.0106016
0.420312	0.579453	0.588975		224	2.03711	2.38031	1.90588	2.19767		15	132.992	134.086	136.052	136.209	136.806	136.666	138.749	142.572	141.553	142.037	144.86	146.838	149.122	147.452	146.993	148.612	143.769	142.301		9.52148e-05	0.860949	0.854882	0.011279	0.00518372
0.450312	0.579401	0.589313		225	1.94773	2.25017	1.83885	2.09596		16	138.075	140.845	141.575	139.888	142.355	141.112	143.973	147.497	146.925	145.963	151.923	147.079	153.556	151.279	150.683	152.68	144.589	143.787		4.76074e-05	0.859133	0.856299	0.00945378	0.00660718
0.480313	0.579304	0.589433		226	1.85833	2.11457	1.76334	1.98962		17	85.6459	85.5102	86.0834	86.0719	86.3347	85.8556	85.6206	85.1902	84.5241	84.4343	84.8395	84.8096	83.9142	84.0145	84.2978	83.9216	83.1399	82.8137		2.38037e-05	0.858437	0.859714	0.00875497	0.0100377
0.510312	0.579637	0.589203		227	1.77036	1.99594	1.68745	1.88851		18	84.7715	84.68	85.3884	85.3036	85.4199	84.9942	84.7749	84.4186	83.8981	83.7497	84.0129	83.9438	83.4321	83.2379	83.4944	83.4079	82.5941	82.1295		1.19019e-05	0.852572	0.855624	0.00286266	0.00592896
0.540312	0.579118	0.589565		228	1.6807	1.87715	1.60484	1.7862		19	84.7996	84.7502	85.3763	85.2594	85.3073	84.9517	84.731	84.4154	83.8652	83.7846	83.9687	83.944	83.487	83.1468	83.5074	83.4049	82.5033	82.1393		5.9605e-06	0.849723	0.851791	0	0.00207788
0.570312	0.578757	0.589357		229	1.59582	1.76332	1.5199	1.6911		20	84.8326	84.7994	85.317	85.1862	85.3162	84.8154	84.7658	84.3274	83.9589	83.7563	83.802	83.7574	83.5127	83.0952	83.4507	83.4278	82.5091	82.1686
0.600312	0.578547	0.589415		230	1.52029	1.66907	1.44133	1.60951		21	84.5689	84.6568	85.1561	85.0193	84.9871	84.7387	84.4717	84.155	83.6907	83.4885	83.5384	83.5509	83.2718	82.7853	83.1509	83.112	82.206	81.8952
0.630313	0.578453	0.589349		231	1.44506	1.58745	1.36275	1.53602		22	84.7107	84.9336	85.2813	85.2819	85.2065	84.8821	84.6425	84.2849	83.8336	83.7645	83.7574	83.6891	83.2187	82.9516	83.2952	83.2544	82.4266	82.2141
0.660312	0.578405	0.589404		232	1.38037	1.51657	1.29122	1.47762		23	84.6889	84.9982	85.3582	85.32	85.3114	84.8386	84.6171	84.2375	83.8109	83.8151	83.6952	83.6163	83.1557	82.9453	83.2719	83.2429	82.473	82.2041
0.690313	0.577873	0.589657		233	1.31646	1.45518	1.21943	1.42675		24	84.8576	85.0952	85.471	85.3539	85.4457	84.9877	84.7433	84.4262	83.7684	83.9146	83.711	83.6939	83.2772	83.011	83.3905	83.3407	82.4748	82.3296
0.720312	0.576995	0.589485		234	1.25604	1.40459	1.15218	1.38506		25	84.7187	84.9016	85.3249	85.306	85.3702	84.8339	84.7554	84.3106	83.8085	83.8406	83.6629	83.6689	83.2794	82.9128	83.3363	83.3556	82.4243	82.2756
0.750313	0.576966	0.589418		235	1.20237	1.36651	1.0907	1.35361		26	84.5866	84.7131	85.2029	85.2443	85.2209	84.7509	84.709	84.2008	83.6529	83.838	83.4758	83.5377	83.1988	82.862	83.098	83.2967	82.3543	82.0816
0.780312	0.577022	0.589845		236	1.14827	1.33282	1.02888	1.32674		27	84.491	84.5144	84.9375	85.0397	84.9693	84.5661	84.4901	84.1441	83.5101	83.5245	83.266	83.3924	82.822	82.6673	82.9709	83.1234	82.2098	81.9455
0.810313	0.576532	0.58938		237	1.09563	1.30644	0.970368	1.30523		28	84.6649	84.7014	85.1394	85.2533	85.1201	84.8128	84.5277	84.2658	83.4653	83.5794	83.3284	83.3896	82.896	82.6707	82.9223	83.0678	82.2305	81.9654
0.840312	0.576163	0.589734		238	1.04878	1.28505	0.916424	1.28845		29	85.2719	85.4555	85.8831	86.154	85.9324	85.5794	85.0998	84.6257	83.8605	83.889	83.6595	83.566	83.1393	82.7893	83.105	83.1135	82.2757	82.0536
0.870313	0.576168	0.589596		239	1.00134	1.2659	0.863751	1.27299		30	86.0053	86.5926	86.9518	87.2213	87.1923	86.7232	85.8969	85.2246	84.3734	84.3046	84.0992	83.8266	83.4319	83.0247	83.318	83.4112	82.4518	82.1629
0.900312	0.575885	0.589768		240	0.956887	1.25082	0.812992	1.26009		31	87.0447	87.7346	88.5361	88.8853	88.8756	87.8982	86.924	85.8156	84.7957	84.5548	84.2335	84.0075	83.6381	83.1846	83.4992	83.5445	82.6806	82.3863
0.930313	0.575551	0.589897		241	0.916893	1.23812	0.768867	1.24859		32	88.5108	89.3744	90.6616	91.2654	91.1442	89.7514	88.1544	86.4874	85.1798	84.7789	84.31	84.0725	83.6955	83.2791	83.4738	83.5824	82.6566	82.4363
0.960312	0.575532	0.589668		242	0.877376	1.22597	0.72534	1.23693		33	90.2974	92.0677	93.9343	95.0389	94.8382	92.616	89.7399	87.4857	85.6312	85.1412	84.433	84.1228	83.6304	83.2889	83.5419	83.6645	82.5892	82.4762
0.990312	0.575181	0.589723		243	0.840187	1.21519	0.684752	1.22482		34	93.5565	96.9966	99.9443	101.931	101.215	98.018	92.9639	89.1779	86.1815	85.4231	84.8249	84.2262	83.6379	83.2648	83.5464	83.7057	82.6916	82.4854
1.02031	0.574801	0.589597		244	0.807488	1.20459	0.649809	1.21244		35	97.4411	102.747	106.925	109.537	108.544	104.159	96.6012	91.2699	86.9292	85.8206	84.9349	84.3826	83.7802	83.3427	83.5836	83.6892	82.648	82.5873
1.05031	0.57481	0.589813		245	0.775663	1.19323	0.615715	1.19792		36	102.638	110.133	115.548	118.712	117.199	111.621	101.515	94.0599	87.998	86.3839	85.2754	84.7567	84.0273	83.5164	83.7686	83.698	82.8878	82.7468
1.08031	0.426547	0.590183		246	0.747565	1.18121	0.586411	1.18245		37	109.093	118.61	125.099	128.185	126.533	119.977	107.317	97.5958	89.4975	87.2316	85.7788	85.074	84.2386	83.6851	83.9043	84.0133	83.1302	82.8076
1.11031	0.0847417	0.589815		247	0.720808	1.16768	0.558713	1.16424		38	116.279	127.121	134.182	137.114	135.269	128.062	113.413	101.402	90.8066	87.7465	85.9665	85.0264	84.0926	83.5673	83.7971	83.8147	82.9659	82.9478
1.14031	0.0810061	0.589756		248	0.696668	1.15372	0.534027	1.14326		39	124.425	136.29	143.149	145.576	143.722	136.002	120.319	106.022	92.2991	88.4117	86.2258	85.072	84.1289	83.7041	83.8105	83.8682	83.0106	82.9754
1.17031	0.0808839	0.0593052		249	0.676156	1.13859	0.514146	1.12136		40	127.753	139.697	146.26	148.155	146.518	138.773	123.054	107.893	92.939	88.5322	86.3176	85.1463	84.2267	83.724	83.8242	83.8342	83.0648	82.8965
1.20031	0.0805652	0.0565539		250	0.658091	1.12237	0.496493	1.09679		41	129.008	140.672	146.792	148.357	146.887	139.248	124.037	108.533	93.211	88.7331	86.3468	85.2345	84.3666	83.9326	84.06	84.0673	83.3246	83.022
1.23031	0.0796129	0.0569715		251	0.643057	1.106	0.483098	1.07077		42	128.969	140.062	145.808	147.062	145.946	138.432	123.714	108.506	93.0155	88.721	86.36	85.1947	84.3314	83.9743	84.1513	84.2509	83.4819	83.0952
1.26031	0.0806774	0.0564281		252	0.63163	1.09053	0.474417	1.04658		43	127.385	137.955	143.167	144.503	143.387	136.2	122.111	107.453	92.3458	88.1692	85.9729	84.9145	84.0953	83.7201	83.8712	83.8904	83.2658	82.9971
1.29031	0.0796573	0.0561225		253	0.623348	1.07467	0.469356	1.0217		44	125.712	135.806	140.731	142.151	141.097	133.934	120.521	106.337	91.6315	87.8285	85.7714	84.7153	83.9615	83.5516	83.7185	83.7725	83.2383	82.758
1.32031	0.0793267	0.0562602		254	0.618083	1.06146	0.468073	0.999155		45	124.084	133.761	138.417	139.781	138.817	131.973	119.013	105.359	91.4465	87.8466	85.7805	84.9108	84.0423	83.6043	83.86	83.9837	83.3005	82.9159
1.35031	0.0798289	0.0574148		255	0.615661	1.05094	0.470944	0.980748		46	122.174	131.59	136.031	137.252	136.375	129.8	117.357	104.369	91.0719	87.6393	85.8911	84.9369	84.1472	83.7432	83.9294	84.1107	83.3867	83.0642
1.38031	0.0802997	0.0574681		256	0.616401	1.04199	0.478009	0.965881		47	120.269	129.315	133.522	134.839	133.836	127.721	115.715	103.417	90.6957	87.6429	85.8077	85.1218	84.3007	83.9251	84.0189	84.3248	83.6398	83.2298
1.41031	0.0800749	0.0567627		257	0.620149	1.03785	0.488621	0.955785		48	117.634	126.161	130.115	131.433	130.727	124.589	113.412	101.96	90.2544	87.4126	85.7155	85.0437	84.2319	83.8586	83.9662	84.3542	83.5389	83.1521
1.44031	0.07958	0.0576167		258	0.626026	1.03747	0.501798	0.950869		49	115.119	123.27	127.128	128.481	127.788	121.966	111.369	100.698	89.7509	87.1379	85.6309	84.9098	84.0675	83.7495	83.8886	84.2927	83.4854	83.1397
1.47031	0.079342	0.0574176		259	0.635644	1.04183	0.519066	0.9521		50	113.006	120.773	124.438	125.774	125.202	119.715	109.586	99.5728	89.5222	87.0531	85.7154	84.9873	84.224	83.92	84.0421	84.3514	83.6683	83.3157
1.50031	0.079852	0.0562941		260	0.648586	1.05141	0.538503	0.959384		51	110.497	117.866	121.276	122.648	122.287	116.929	107.449	98.1191	89.0669	86.772	85.5355	84.7866	84.0615	83.6686	83.882	84.277	83.5143	83.15
1.53031	0.0797757	0.05538		261	0.663489	1.06484	0.559646	0.971514		52	108.408	115.273	118.651	119.838	119.619	114.547	105.755	97.077	88.7418	86.6454	85.4684	84.7763	84.1121	83.6415	83.9085	84.2518	83.4714	83.2333
1.56031	0.0797463	0.0547523		262	0.681964	1.08325	0.583438	0.989196		53	106.195	112.589	115.766	116.846	116.904	112.059	103.761	96.0961	88.367	86.5617	85.4123	84.962	84.2245	83.8092	84.0398	84.3028	83.503	83.3082
1.59031	0.0790546	0.0564667		263	0.70268	1.10633	0.609492	1.01251		54	104.369	110.141	113.249	114.304	114.386	109.914	102.152	95.0602	88.0711	86.3813	85.3834	84.9005	84.2232	83.6947	83.9557	84.3189	83.3244	83.1966
1.62031	0.0793993	0.055375		264	0.723644	1.1313	0.634349	1.03882		55	102.575	107.971	110.998	112.053	112.16	108.003	100.73	94.2562	87.8688	86.4506	85.3222	84.7968	84.145	83.674	83.9434	84.3695	83.4593	83.2347
1.65031	0.0796513	0.0556457		265	0.748132	1.16037	0.66142	1.0691		56	101.209	106.152	109.125	110.08	110.261	106.119	99.5932	93.6239	87.808	86.4436	85.3001	84.829	84.3256	83.7731	84.0267	84.4576	83.5727	83.3525
1.68031	0.079303	0.0551169		266	0.773299	1.19238	0.688755	1.10234		57	99.8587	104.388	107.078	108.288	108.443	104.583	98.3015	92.9627	87.5755	86.321	85.3004	84.9005	84.3633	83.699	84.1652	84.3562	83.5483	83.3037
1.71031	0.0792	0.0556506		267	0.798069	1.22528	0.715054	1.13566		58	98.2763	102.369	105.001	106.048	106.211	102.744	96.9308	92.0962	87.311	86.1684	85.2423	84.6654	84.1056	83.7367	83.996	84.2052	83.5492	83.2912
1.74031	0.0795739	0.0556459		268	0.824092	1.25908	0.74217	1.17208		59	97.266	101.195	103.66	104.614	104.953	101.529	96.1622	91.6487	87.2184	86.2	85.2383	84.8263	84.109	83.7391	84.0388	84.2777	83.5252	83.4098
1.77031	0.0785278	0.0548216		269	0.850577	1.29472	0.768973	1.2095		60	96.3922	99.9904	102.501	103.297	103.815	100.474	95.3989	91.2966	87.0979	86.1778	85.2917	84.8204	84.1455	83.7127	84.0527	84.3855	83.6928	83.3241
1.80031	0.0783417	0.0556082		270	0.875649	1.32991	0.794105	1.24576		61	95.7403	99.2156	101.643	102.31	102.898	99.7419	94.9242	91.0339	87.2079	86.3588	85.5007	85.0192	84.4325	84.0022	84.2224	84.6509	83.9963	83.5548
1.83031	0.0791128	0.0559482		271	0.901948	1.36714	0.819597	1.28402		62	94.7618	98.0425	100.369	101.061	101.654	98.6137	94.1558	90.6058	87.0096	86.2024	85.4138	84.9377	84.4268	83.9274	84.1055	84.5547	83.8514	83.5604
1.86031	0.0789718	0.0555755		272	0.927734	1.40531	0.844991	1.32202		63	94.2088	97.0554	99.371	100.054	100.776	97.7396	93.6519	90.2949	86.8963	86.087	85.4132	84.8679	84.3938	83.8814	84.0638	84.4136	83.8015	83.6834
1.89031	0.0789947	0.0554341		273	0.951224	1.43948	0.867964	1.35754		64	93.7379	96.4152	98.7645	99.3837	100.142	97.2417	93.2984	90.1532	86.9026	86.2725	85.5593	85.0522	84.535	84.1418	84.2565	84.6874	83.8852	83.8113
1.92031	0.0795221	0.055273		274	0.974682	1.4759	0.890401	1.39352		65	93.3757	95.8186	98.2298	98.7576	99.4621	96.7837	92.956	89.9626	87.005	86.3808	85.6059	85.0993	84.635	84.1624	84.4322	84.7631	84.0768	83.8522
1.95031	0.0790114	0.0558609		275	0.996203	1.51053	0.911382	1.42757		66	92.8298	95.3252	97.5396	98.0147	98.7885	96.1473	92.5317	89.6147	86.9368	86.2354	85.5654	84.9988	84.507	84.076	84.3348	84.7722	84.1353	83.8751
1.98031	0.0788036	0.0554799		276	1.01513	1.54027	0.929734	1.45743		67	92.2246	94.5466	96.6904	97.151	97.8493	95.3711	92.046	89.2513	86.7075	86.0774	85.3703	84.9618	84.3497	84.0167	84.1895	84.7	83.9012	83.8458
2.01031	0.0788699	0.0553305		277	1.03293	1.56823	0.947267	1.4852		68	92.3063	94.5476	96.5274	97.0452	97.7343	95.3395	92.0569	89.3298	86.7306	86.1203	85.418	84.9202	84.3881	84.0113	84.2539	84.5923	83.9968	83.8486
2.04031	0.0787708	0.0549913		278	1.04831	1.59223	0.962969	1.50879		69	92.7262	94.8455	97.1596	97.6691	98.5143	96.0545	92.604	89.8281	86.9511	86.1857	85.3294	84.7949	84.4656	83.8794	84.2068	84.4339	83.8944	83.7767
2.07031	0.0788911	0.0561118		279	1.06101	1.60974	0.975884	1.52684		70	94.0534	96.6498	99.2615	99.9066	101.012	98.0826	94.2724	91.0391	87.7324	86.7842	85.8598	85.1684	84.7128	84.2326	84.4906	84.8011	84.1169	84.0694
2.10031	0.0802817	0.0581093		280	1.07167	1.62257	0.987814	1.54048		71	95.4285	98.6389	101.813	102.81	104.183	100.833	96.3874	92.5422	88.3476	87.1643	86.0048	85.2575	84.6101	84.1651	84.4352	84.6043	84.1056	83.9219
2.13031	0.0804869	0.0592862		281	1.08037	1.63004	0.997859	1.54884		72	98.1906	102.227	106.28	107.741	109.611	105.422	99.928	95.124	89.5108	87.6512	86.2969	85.2485	84.468	84.0734	84.3566	84.5787	83.8596	83.6918
2.16031	0.0808626	0.0658095		282	1.08629	1.63032	1.00595	1.55175		73	101.386	106.506	111.534	113.312	115.482	110.811	104.451	98.4549	91.0722	88.433	86.701	85.4946	84.627	84.1247	84.3572	84.6624	83.9242	83.732
2.19031	0.0813463	0.0673011		283	1.08991	1.62413	1.01173	1.54886		74	105.878	112.054	118.153	120.172	123.033	117.503	110.411	103.094	93.2624	89.6048	87.4886	85.8644	84.8322	84.3632	84.5669	84.7433	84.0801	83.7956
2.22031	0.0816772	0.0688357		284	1.09058	1.61236	1.01577	1.53968		75	111.306	118.447	125.529	127.861	131.134	125.016	117.657	108.939	95.8296	90.8801	88.2408	86.0625	84.9161	84.4683	84.6087	84.7822	84.1379	83.9165
2.25031	0.0821408	0.0700012		285	1.08838	1.59562	1.01755	1.52577		76	117.996	126.179	134.047	136.256	139.852	133.334	126.057	115.946	99.3011	92.6743	89.2062	86.4298	85.0351	84.6182	84.6721	84.9377	84.2598	83.9524
2.28031	0.0823856	0.0707009		286	1.08354	1.57089	1.01668	1.50462		77	127.894	136.685	144.996	146.832	150.84	144.063	136.93	124.99	104.207	95.0186	90.3858	86.8686	85.2742	84.8148	84.7696	85.1083	84.3046	84.252
2.31031	0.0828412	0.0712576		287	1.07529	1.53979	1.01388	1.47679		78	136.834	145.934	154.179	155.351	159.671	152.724	145.537	132.448	108.537	97.2194	91.5548	87.2643	85.5224	84.9623	84.8863	85.1004	84.3588	84.3679
2.34031	0.0830513	0.0718667		288	1.06563	1.50338	1.00923	1.44486		79	146.128	154.984	162.926	163.341	167.586	160.519	153.137	139.573	113.164	99.9018	92.8994	87.7878	85.7291	85.1412	85.0091	85.2484	84.4587	84.4069
2.37031	0.0833509	0.0724941		289	1.05407	1.45797	1.00422	1.40447		80	155.004	163.161	170.495	170.543	174.32	167.376	159.608	145.821	118.097	102.998	94.6144	88.5326	86.117	85.3526	85.3436	85.4294	84.7814	84.6654
2.40031	0.0838669	0.0729305		290	1.0413	1.40464	0.998689	1.3574		81	163.07	170.462	176.94	176.508	179.921	172.873	165.312	151.791	123.25	106.294	96.4007	89.0146	86.0559	85.303	85.252	85.4176	84.7587	84.5526
2.43031	0.0841229	0.0729061		291	1.02936	1.34822	0.993682	1.3078		82	168.662	175.492	181.436	180.496	183.682	176.687	169.463	156.362	127.764	109.693	98.4252	89.7172	86.4462	85.6807	85.5169	85.6746	85.0197	84.7231
2.46031	0.0844564	0.072645		292	1.01833	1.28262	0.990272	1.25059		83	172.942	179.054	184.587	183.476	186.439	179.542	172.697	160.12	132.018	112.981	100.433	90.5139	86.7623	85.8935	85.7579	85.747	85.1048	84.8234
2.49031	0.0850135	0.0724231		293	1.00935	1.2151	0.988651	1.18911		84	176.441	181.617	186.815	185.842	188.403	181.697	175.154	163.224	135.922	116.191	102.64	91.3967	87.1145	86.098	85.9433	85.8411	85.3323	85.0047
2.52031	0.0852871	0.0722589		294	1.00327	1.14638	0.989513	1.12912		85	178.099	182.575	187.545	186.388	188.78	182.45	176.201	165.027	138.702	118.758	104.288	92.0756	87.3273	86.2311	85.9494	85.8625	85.3229	84.9335
2.55031	0.0854138	0.0719339		295	0.999927	1.07317	0.993392	1.06402		86	176.701	180.458	184.889	183.505	185.96	179.866	174.332	164.058	139.394	119.931	105.141	92.3526	87.4655	86.2979	86.1137	86.0254	85.4355	85.1545
2.58031	0.0859259	0.0717536		296	1	1	1	1		87	173.46	176.969	180.78	179.189	181.7	175.815	170.858	161.303	138.027	119.211	104.806	92.2	87.3501	86.2773	86.0398	85.9571	85.3562	85.2277
2.61031	0.0863289	0.0714797		297	1.00332	0.928398	1.00952	0.936903		88	169.037	172.262	175.634	174.014	176.448	170.862	166.371	157.432	135.639	117.728	103.946	91.5987	87.0517	85.977	85.839	85.7825	85.1684	84.9984
2.64031	0.0866257	0.071707		298	1.00953	0.862743	1.02129	0.879359		89	164.962	167.789	170.851	169.278	171.648	166.26	162.169	153.707	133.145	116.062	103.021	91.3118	87.0154	85.846	85.6427	85.8138	85.1075	84.9076
2.67031	0.0870232	0.0714615		299	1.01849	0.797406	1.036	0.821697		90	160.879	163.331	166.18	164.721	167.075	161.771	158.047	150.101	130.517	114.435	102.054	91.1329	86.9302	85.7555	85.7164	85.9222	85.0376	85.0516
2.70031	0.0873111	0.0712654		300	1.03062	0.738277	1.05242	0.767963		91	156.098	158.29	160.713	159.362	161.67	156.827	153.223	146.006	127.279	112.358	101.019	90.7798	86.9911	85.8782	85.9025	86.0747	85.3088	85.2114
2.73031	0.0876935	0.0716343		301	1.04395	0.684047	1.07014	0.72008		92	151.344	153.412	155.586	154.433	156.804	152.002	148.804	141.829	124.066	110.053	99.695	90.3136	86.6926	85.5856	85.5991	85.8753	85.107	84.9405
2.76031	0.0882156	0.0717741		302	1.06033	0.632875	1.09053	0.673703		93	146.919	148.859	151.086	150.107	152.445	147.784	144.819	138.1	121.155	108.142	98.6867	90.0068	86.6808	85.5685	85.6216	85.814	85.2361	85.0178
2.79031	0.0884079	0.0722678		303	1.07771	0.58661	1.11165	0.631412		94	142.449	144.284	146.551	145.636	147.969	143.422	140.663	134.129	118.166	106.026	97.4771	89.5133	86.4935	85.4557	85.5524	85.5962	85.0432	84.9816
2.82031	0.0884586	0.0724263		304	1.09595	0.546907	1.13339	0.594553		95	138.294	139.999	142.408	141.544	144.007	139.595	136.763	130.448	115.387	104.218	96.4953	89.2461	86.3766	85.2753	85.4075	85.6241	85.0137	84.7895
2.85031	0.0889337	0.0731173		305	1.11589	0.508489	1.15682	0.559268		96	133.248	135.154	137.823	136.995	139.342	135.191	132.389	126.345	112.094	102.115	95.2437	88.8442	86.2368	85.2695	85.4167	85.6447	85.0332	84.7551
2.88031	0.0893333	0.0735731		306	1.13677	0.474918	1.18108	0.527155		97	129.669	131.602	134.306	133.868	136.037	132.061	129.117	123.253	109.649	100.662	94.3751	88.7597	86.1936	85.2879	85.4263	85.7101	85.0632	84.9165
2.91031	0.0895856	0.0742121		307	1.15782	0.445832	1.20479	0.498887		98	125.854	127.95	130.726	130.326	132.69	128.769	125.728	120.07	107.186	99.009	93.3874	88.3591	85.9509	85.084	85.224	85.4919	84.8624	84.8939
2.94031	0.0901395	0.0749884		308	1.18022	0.418975	1.22966	0.472406		99	122.896	125.112	127.955	127.595	130.086	126.165	123.166	117.71	105.268	97.7546	92.9091	88.3876	86.0623	85.2141	85.3688	85.7137	84.9992	85.0054
2.97031	0.0905325	0.0756522		309	1.20284	0.393754	1.25475	0.447485		100	119.528	121.865	124.752	124.596	126.96	123.202	120.16	114.871	103.033	96.4664	92.0798	88.0648	86.0271	85.1314	85.3386	85.5982	84.8661	84.8624
3.00031	0.0906334	0.0762681		310	1.22576	0.371402	1.2803	0.424493		101	117.011	119.5	122.55	122.356	124.831	121.055	118.067	112.819	101.426	95.3943	91.5182	87.8114	86.0391	85.0928	85.3199	85.6165	84.9696	84.9541
3.03031	0.0908463	0.0762793		311	1.24762	0.351728	1.30397	0.404336		102	115.136	117.623	120.745	120.497	122.987	119.192	116.371	111.076	100.217	94.5399	91.1561	87.8076	86.1493	85.3089	85.4517	85.7745	85.097	85.0067
3.06031	0.0911697	0.0766488		312	1.27049	0.332985	1.32906	0.384547		103	113.041	115.768	118.842	118.77	121.197	117.466	114.452	109.306	98.861	93.8028	90.7142	87.6397	86.0249	85.226	85.3403	85.7173	85.0182	84.9968
3.09031	0.091711	0.0767789		313	1.29373	0.315886	1.35402	0.366049		104	111.284	114.109	117.067	117.155	119.578	115.89	112.836	107.911	97.7229	93.2265	90.1778	87.3332	86.0458	85.1482	85.2291	85.5741	84.9504	84.8878
3.12031	0.0919682	0.0771549		314	1.31534	0.300267	1.37708	0.349143		105	109.461	112.243	115.248	115.448	117.614	114.105	110.99	106.224	96.5471	92.3615	89.6531	87.0927	85.8307	84.8905	85.0955	85.4335	84.852	84.6872
3.15031	0.0924136	0.0775264		315	1.33782	0.285223	1.40091	0.332582		106	108.602	111.497	114.408	114.61	116.983	113.399	110.257	105.687	96.3371	92.394	89.7868	87.4126	86.1775	85.2529	85.4746	85.667	85.2686	85.0176
3.18031	0.092565	0.0776027		316	1.36	0.270889	1.42422	0.316848		107	107.649	110.607	113.543	113.744	116.184	112.617	109.617	104.949	95.9256	92.2639	89.7057	87.4443	86.27	85.3837	85.7088	85.9142	85.4204	85.3423
3.21031	0.0927257	0.0777962		317	1.38082	0.259211	1.44609	0.302115		108	106.904	109.738	112.83	113.036	115.439	111.891	108.915	104.234	95.5423	92.0501	89.6622	87.5551	86.291	85.5469	85.9146	86.1186	85.6085	85.5085
3.24031	0.0934657	0.0780362		318	1.40259	0.245704	1.46833	0.287705		109	105.811	108.719	111.854	111.785	114.438	110.779	107.839	103.325	94.774	91.5529	89.3201	87.3887	86.1559	85.4264	85.5289	86.0729	85.5225	85.2881
3.27031	0.0936373	0.0783251		319	1.42371	0.233779	1.48939	0.273742		110	104.846	107.638	110.728	110.895	113.343	109.863	106.914	102.455	94.3002	91.1088	89.229	87.3306	86.0412	85.413	85.647	85.9445	85.4626	85.3816
3.30031	0.0938838	0.078779		320	1.44458	0.222924	1.50982	0.260367		111	103.909	106.608	109.701	109.94	112.214	108.868	105.895	101.547	93.6057	90.6787	88.7567	86.999	85.8716	85.2307	85.4166	85.7848	85.2306	85.2137
3.33031	0.0943032	0.0788252		321	1.46349	0.21225	1.52788	0.248251		112	103.069	105.854	108.903	109.089	111.382	108.012	105.267	100.82	93.112	90.4353	88.6707	86.9267	85.8216	85.1729	85.4085	85.8039	85.3379	85.0957
3.36031	0.0944945	0.0786045		322	1.48274	0.201641	1.54517	0.235753		113	102.519	105.306	108.235	108.555	110.842	107.587	104.82	100.455	92.8791	90.3357	88.5625	87.0334	85.8583	85.2895	85.4713	85.9283	85.4733	84.9839
3.39031	0.0948586	0.0788611		323	1.50154	0.193339	1.56179	0.223468		114	102.269	105.217	108.09	108.329	110.656	107.388	104.678	100.254	92.886	90.3332	88.6197	87.1595	86.0275	85.4882	85.6299	85.9714	85.5624	85.1791
3.42031	0.0953355	0.0786288		324	1.51902	0.18315	1.5759	0.212706		115	102.773	105.85	109.006	109.333	111.716	108.275	105.283	100.785	93.2325	90.5528	88.8452	87.2364	86.0551	85.4988	85.7261	85.9343	85.4894	85.2469
3.45031	0.0956735	0.0786006		325	1.5365	0.173018	1.5896	0.201542		116	103.905	107.194	110.742	111.205	113.81	110.246	106.856	102.117	93.8557	90.962	88.9655	87.3439	86.1486	85.5448	85.7782	85.9703	85.4392	85.2701
3.48031	0.0960072	0.0785461		326	1.55273	0.164654	1.60056	0.190918		117	105.484	109.314	113.287	113.958	116.845	112.88	109.287	103.922	94.7245	91.4285	89.2952	87.4277	86.2279	85.5513	85.86	86.0422	85.5632	85.2534
3.51031	0.0963098	0.0786326		327	1.56716	0.157389	1.61032	0.181149		118	107.939	112.354	116.875	117.723	120.972	116.66	112.524	106.556	96.0979	92.1182	89.8211	87.8663	86.3599	85.6891	86.0153	86.2427	85.7504	85.4304
3.54031	0.0967552	0.0786964		328	1.58103	0.147097	1.61802	0.17109		119	111.082	116.654	121.97	123.102	126.624	121.95	117.06	110.075	97.8256	92.8388	90.3886	87.9284	86.3033	85.6402	85.8161	86.1522	85.6364	85.4469
3.57031	0.096947	0.0785795		329	1.59339	0.14092	1.62422	0.161516		120	114.827	120.983	127.14	128.183	132.18	126.988	121.734	113.936	99.56	93.9793	91.109	88.2632	86.506	85.7912	85.9616	86.1836	85.7781	85.6501
3.60031	0.0974392	0.0787046		330	1.60401	0.132614	1.62784	0.152614		121	118.967	125.882	132.551	133.683	137.919	132.434	126.773	118.03	101.626	95.1588	91.8371	88.8011	86.8232	86.0545	86.1694	86.2366	85.8249	85.7041
3.63031	0.0975027	0.0786673		331	1.61321	0.12603	1.62962	0.14434		122	123.804	131.256	138.347	139.482	143.814	138.132	132.186	122.554	104.313	96.8154	92.9467	89.4711	87.2987	86.3488	86.4959	86.6096	85.9839	85.9329
3.66031	0.0980763	0.0794227		332	1.62086	0.119426	1.62949	0.135504		123	128.424	136.253	143.568	144.511	148.894	143.323	137.26	126.798	106.998	98.3111	93.8984	89.9009	87.4148	86.4547	86.5475	86.6716	86.214	85.9553
3.69031	0.0983015	0.0795024		333	1.62651	0.112846	1.62775	0.127803		124	134.002	142.301	149.512	150.538	154.604	149.089	143.099	132.086	110.379	100.46	95.3233	90.5297	87.6123	86.6163	86.5807	86.7812	86.2233	86.0979
3.72031	0.0984726	0.0797642		334	1.63091	0.106787	1.62433	0.120406		125	138.878	146.895	154.22	154.963	158.834	153.602	147.723	136.428	113.548	102.442	96.7267	91.1933	87.7705	86.7155	86.6495	86.7638	86.2992	86.1165
3.75031	0.0988461	0.0800632		335	1.63329	0.100912	1.61841	0.113207		126	143.174	151.244	158.343	158.808	162.647	157.567	152.062	140.365	116.892	104.731	98.2658	91.7595	87.897	86.8287	86.7574	86.705	86.1978	86.0184
3.78031	0.0992213	0.0803359		336	1.63398	0.095954	1.6111	0.106828		127	147.579	155.39	162.329	162.582	166.345	161.508	156.038	144.406	120.566	107.39	99.9902	92.6276	88.2774	87.0808	86.9218	86.877	86.3954	86.1206
3.81031	0.0994291	0.0809466		337	1.63296	0.0907315	1.60145	0.0999404		128	152.199	159.624	166.33	166.195	169.805	165.289	159.97	148.506	124.617	110.535	102.09	93.6361	88.6248	87.3812	87.2176	86.9991	86.5153	86.2961
3.84031	0.100027	0.0813353		338	1.63089	0.0860487	1.59043	0.0942361		129	157.456	164.495	170.731	170.282	173.669	169.471	164.388	153.334	129.966	114.754	104.927	94.9554	89.1456	87.7523	87.4351	87.2899	86.7025	86.5117
3.87031	0.100189	0.0815516		339	1.62711	0.0807348	1.57657	0.088432		130	161.914	168.037	174.023	173.413	176.778	172.604	167.822	157.263	134.489	118.496	107.632	96.1011	89.472	88.0529	87.7861	87.4113	86.98	86.7917
3.90031	0.10051	0.0822449		340	1.62139	0.0769362	1.56019	0.0831821		131	165.217	170.883	176.254	175.487	178.677	174.793	170.29	160.195	138.382	121.868	109.911	97.2082	89.8111	88.3994	87.9446	87.6386	87.018	86.8035
3.93031	0.101033	0.0820782		341	1.61411	0.0722219	1.54193	0.0777065		132	165.153	170.414	175.14	174.272	177.223	173.395	169.504	159.899	139.484	123.142	110.914	97.6252	90.0637	88.4334	88.0805	87.8759	87.0745	87.0362
3.96031	0.10129	0.0826029		342	1.6059	0.0676373	1.52243	0.0729663		133	161.965	166.695	170.86	169.945	172.811	169.012	165.637	156.585	137.606	121.948	110.236	97.0819	89.8158	88.1598	87.7787	87.6355	86.891	86.7832
3.99031	0.101565	0.0832247		343	1.59599	0.0651919	1.50011	0.0682236		134	156.67	160.969	164.607	163.759	166.427	163	159.824	151.593	133.881	119.528	108.504	96.3449	89.409	87.8644	87.4723	87.3653	86.7437	86.5529
4.02031	0.102034	0.0832607		344	1.58285	0.0614742	1.47537	0.0638959		135	151.792	155.812	159.33	158.526	161.148	157.825	154.946	147.09	130.339	117.214	107.094	95.6263	89.2452	87.5615	87.3833	87.3556	86.7128	86.4433
4.05031	0.102293	0.0836327		345	1.56853	0.0575594	1.44964	0.0600734		136	146.992	150.727	154.161	153.275	156.018	152.842	150.013	142.703	126.632	114.676	105.447	95.135	89.2003	87.4051	87.4488	87.2395	86.7108	86.4204
4.08031	0.102417	0.08409		346	1.55225	0.0546288	1.42143	0.0562675		137	142.143	145.816	149.036	148.229	150.984	147.898	145.248	138.094	122.947	111.951	103.677	94.4113	89.114	87.3685	87.2651	87.062	86.6083	86.4161
4.11031	0.0795112	0.084482		347	1.53317	0.0511237	1.39086	0.0527041		138	136.674	140.233	143.324	142.72	145.272	142.476	139.722	133.026	118.622	108.976	101.848	93.8009	88.9691	87.3988	87.3796	87.1928	86.5993	86.5204
4.14031	0.0791887	0.0848313		348	1.51164	0.0482107	1.35898	0.0495736		139	132.209	135.478	138.781	138.204	140.787	137.969	135.149	128.86	115.204	106.402	100.31	93.1022	88.7089	87.1862	87.1793	87.06	86.5544	86.4301
4.17031	0.07939	0.0850691		349	1.48868	0.0463991	1.3258	0.046694		140	127.963	131.575	134.486	134.197	136.624	134.086	131.073	125.112	112.14	104.141	98.6469	92.47	88.5841	87.0826	87.0328	86.9172	86.5437	86.4102
4.20031	0.0793733	0.0593093		350	1.46234	0.043644	1.29084	0.0432519		141	124.094	127.598	130.543	130.348	132.902	130.076	127.141	121.531	109.021	101.917	97.077	91.7064	88.3011	86.7173	86.7268	86.8236	86.3236	86.0839
4.23031	0.0797933	0.0551044		351	1.43451	0.040704	1.25487	0.0409755		142	120.862	124.45	127.386	127.198	129.767	126.879	123.991	118.512	106.556	100.15	95.9336	91.3511	88.1065	86.6096	86.6153	86.7756	86.3758	86.1199
4.26031	0.0789911	0.0557735		352	1.40446	0.0391073	1.2182	0.0384057		143	117.602	121.061	124.157	123.993	126.52	123.559	120.682	115.278	104.054	98.4532	94.7651	90.8978	87.9887	86.4815	86.6364	86.7694	86.3913	86.1619
4.29031	0.0794237	0.0551436		353	1.37199	0.0375267	1.18105	0.0359837		144	115.057	118.632	121.651	121.578	124.114	121.173	118.147	112.948	102.252	97.261	93.9842	90.4288	87.8749	86.468	86.6213	86.7572	86.362	86.1003
4.32031	0.0789213	0.0551183		354	1.33852	0.0339486	1.14327	0.0343902		145	113.178	116.672	119.639	119.696	122.08	119.279	116.08	111.08	100.74	96.3057	93.3588	90.2188	87.8304	86.5252	86.7042	86.9031	86.4417	86.2241
4.35031	0.0783127	0.0550657		355	1.30213	0.0335843	1.10349	0.032381		146	111.299	114.672	117.578	117.835	120.189	117.297	114.16	109.382	99.2995	95.2339	92.7249	89.9165	87.6506	86.4778	86.6545	86.8237	86.405	86.1358
4.38031	0.0783218	0.0559046		356	1.26605	0.032636	1.06489	0.0307441		147	109.781	113.14	115.995	116.288	118.649	115.828	112.614	107.967	98.2318	94.502	92.2788	89.7874	87.7696	86.4881	86.7024	86.8818	86.3935	86.0774
4.41031	0.0783658	0.0549981		357	1.22946	0.0306811	1.02662	0.0292516		148	107.872	111.275	114.096	114.378	116.774	113.813	110.794	106.166	96.8991	93.6734	91.5566	89.4282	87.494	86.3457	86.565	86.8185	86.3215	86.0793
4.44031	0.0788053	0.0555094		358	1.19283	0.030541	0.988236	0.02803		149	106.871	110.121	112.953	113.169	115.578	112.702	109.783	105.119	96.2964	93.1499	91.2404	89.3083	87.5072	86.4082	86.5672	86.8796	86.4996	86.1393
4.47031	0.0781717	0.0555549		359	1.15603	0.029755	0.949513	0.0269066		150	106.045	109.229	112.041	112.24	114.525	111.666	108.731	104.283	95.7542	92.7593	91.1406	89.2349	87.6201	86.3512	86.5911	86.9283	86.4144	86.1474
4.50031	0.0790369	0.0554651		360	1.11928	0.0273959	0.911699	0.026049		151	105.334	108.588	111.486	111.586	113.908	111.004	108.086	103.714	95.4315	92.6437	91.0401	89.3497	87.7657	86.4905	86.7954	87.1695	86.615	86.521
4.53031	0.078114	0.0547881		361	1.08206	0.0266182	0.873095	0.025073		152	104.469	107.68	110.426	110.682	112.865	110.042	107.241	102.862	94.8794	92.1585	90.602	89.0454	87.5081	86.4542	86.7311	87.0953	86.4629	86.2668
4.56031	0.0788005	0.055195		362	1.04371	0.0262175	0.83326	0.0242224		153	103.335	106.54	109.134	109.464	111.6	108.635	105.991	101.916	94.1647	91.5461	90.1231	88.733	87.2482	86.3492	86.5748	86.9094	86.3029	86.0343
4.59031	0.0790047	0.0552262		363	1.00257	0.025296	0.790123	0.0235547		154	103.037	106.111	108.745	109.041	111.231	108.354	105.538	101.708	94.1098	91.6226	90.337	88.9695	87.4775	86.6147	86.8388	87.1743	86.7177	86.3957
4.62031	0.0789791	0.0545188		364	0.96238	0.0247712	0.748282	0.0229843		155	102.468	105.529	108.062	108.354	110.677	107.791	105.02	101.184	93.8269	91.3624	90.288	88.8718	87.5697	86.5941	86.9175	87.1407	86.6895	86.4039
4.65031	0.0789945	0.0548293		365	0.920827	0.0242349	0.706168	0.0224069		156	101.992	104.97	107.43	107.739	109.948	107.238	104.461	100.756	93.5456	91.1882	90.0949	88.8143	87.5229	86.6105	86.8058	87.1805	86.7283	86.4358
4.68031	0.0791103	0.0549414		366	0.879493	0.0238437	0.663954	0.021906		157	101.244	104.076	106.596	106.881	109.133	106.352	103.593	100.007	93.0034	90.9101	89.7486	88.5073	87.2629	86.4571	86.6073	87.0511	86.5787	86.342
4.71031	0.0789694	0.0555592		367	0.841039	0.0235519	0.624875	0.0218279		158	100.723	103.596	106.094	106.286	108.612	105.712	103.151	99.4579	92.7196	90.6951	89.6248	88.4794	87.2575	86.4258	86.712	87.0898	86.5762	86.3423
4.74031	0.0785936	0.0544025		368	0.801339	0.023152	0.586166	0.0221123		159	100.248	103.11	105.521	105.726	108.026	105.272	102.7	99.0923	92.4269	90.4847	89.555	88.3974	87.0651	86.367	86.7078	87.0618	86.5639	86.254
4.77031	0.0786092	0.0551426		369	0.761898	0.0231925	0.548523	0.0217844		160	100.091	102.931	105.349	105.541	107.939	105.06	102.517	98.9721	92.4632	90.6581	89.6295	88.5354	87.1012	86.4696	86.7496	87.1956	86.6873	86.4
4.80031	0.0786588	0.0547608		370	0.722612	0.0235432	0.511242	0.0217787		161	100.486	103.459	105.939	106.114	108.494	105.573	103.137	99.3503	92.7505	90.9132	89.7656	88.6788	87.1648	86.5124	86.934	87.2614	86.6534	86.5409
4.83031	0.0789444	0.0552335		371	0.681528	0.0233459	0.474556	0.0223277		162	101.295	104.513	107.406	107.487	110.215	107.124	104.367	100.391	93.328	91.3761	89.9053	88.8215	87.311	86.567	86.8461	87.1891	86.6985	86.5308
4.86031	0.0781433	0.0555391		372	0.639162	0.0235478	0.437676	0.0221632		163	102.755	106.241	109.163	109.602	112.374	109.216	106.104	101.815	94.0953	91.8775	90.3158	88.9792	87.4465	86.6977	86.8137	87.3334	86.8179	86.6024
4.89031	0.0783624	0.0544927		373	0.597009	0.024303	0.402049	0.0232902		164	104.676	108.644	111.894	112.387	115.356	111.885	108.364	103.796	95.2279	92.564	90.9598	89.4088	87.8027	86.8241	86.9113	87.4063	87.0392	86.65
4.92031	0.078532	0.0554181		374	0.555148	0.0230361	0.367727	0.0236404		165	106.881	111.273	115.124	115.754	118.987	115.015	111.186	106.123	96.392	93.2376	91.4504	89.7432	87.9462	87.0267	87.1103	87.5354	87.0894	86.7394
4.95031	0.0784521	0.0553408		375	0.514757	0.0246271	0.336549	0.0241285		166	109.517	114.519	118.869	119.656	123.011	118.826	114.56	108.75	97.828	94.1113	92.1633	90.0475	88.1239	87.2441	87.2896	87.6621	87.2456	86.785
4.98031	0.0781014	0.0551897		376	0.475017	0.0254088	0.307095	0.0249294		167	113.233	119.022	123.851	124.755	128.429	123.89	119.058	112.236	99.8607	95.4811	93.1607	90.667	88.4287	87.4276	87.5493	87.8792	87.3678	86.9394
5.01031	0.0782418	0.0556759		377	0.437793	0.0262716	0.280006	0.0259085		168	116.449	122.655	128.13	128.941	132.817	127.867	122.787	115.416	101.598	96.3462	93.8482	90.9962	88.5141	87.4653	87.5538	87.7069	87.2908	86.9369
5.03031	0.078749	0.0547257		378	0.402283	0.0272066	0.254674	0.0270084		169	119.849	126.675	132.294	133.227	137.052	132.151	126.729	118.621	103.596	97.572	94.6326	91.3965	88.6266	87.5845	87.4946	87.6092	87.391	86.9885
5.06031	0.0778931	0.0552376		379	0.368376	0.0285283	0.231163	0.0278882		170	123.488	130.643	136.373	137.236	141.249	136.185	130.638	121.904	105.759	98.9134	95.515	91.8305	88.7835	87.5497	87.5433	87.5563	87.276	86.854
5.09031	0.0793735	0.0557431		380	0.336941	0.0286277	0.210505	0.0292494		171	127.633	134.786	140.672	141.445	145.382	140.32	134.684	125.538	108.398	100.542	96.705	92.4422	88.9898	87.7571	87.591	87.599	87.2949	86.9194
5.12031	0.101242	0.0552894		381	0.30718	0.0301966	0.191568	0.0305399		172	132.956	140.094	146.003	146.558	150.446	145.353	139.935	130.225	112.067	103.118	98.6841	93.442	89.4002	88.1313	87.9616	87.831	87.5357	87.2265
5.15031	0.12152	0.0547248		382	0.278338	0.0314899	0.173751	0.0321407		173	137.429	144.458	150.53	150.765	154.46	149.488	144.251	134.288	115.384	105.659	100.311	94.4762	89.8111	88.458	88.0741	88.0842	87.8181	87.4029
5.18031	0.140259	0.0556759		383	0.252084	0.031712	0.157782	0.0341849		174	142.582	149.454	155.233	155.315	158.731	153.783	148.856	138.825	119.331	108.702	102.455	95.7121	90.3003	88.8399	88.4936	88.4181	88.1277	87.6577
5.21031	0.156241	0.0697114		384	0.227744	0.0334868	0.143339	0.0355786		175	147.814	154.302	159.93	159.745	162.934	158.234	153.503	143.43	123.808	112.189	105.008	97.0751	90.8236	89.1812	88.79	88.7101	88.4043	88.0392
5.24031	0.172125	0.0916385		385	0.205639	0.0358902	0.129924	0.0367834		176	154.056	159.95	165.332	164.823	167.75	163.155	158.823	148.848	129.453	116.696	108.317	98.6257	91.3341	89.6293	89.0864	88.8591	88.4753	88.1211
5.27031	0.186068	0.110504		386	0.185265	0.0364575	0.118222	0.0390344		177	159.337	164.751	169.795	168.692	171.642	167.163	163.11	153.481	134.601	120.921	111.308	100.063	91.6528	89.8742	89.2157	88.7772	88.456	88.0835
5.30031	0.198699	0.127319		387	0.167154	0.039895	0.107707	0.0409661		178	164.665	169.511	174.082	172.853	175.527	171.247	167.503	158.064	139.9	125.393	114.632	101.66	92.2371	90.2299	89.4113	89.0114	88.5768	88.2276
5.33031	0.210548	0.142144		388	0.150838	0.0407725	0.0988804	0.0428463		179	169.706	173.787	177.933	176.571	179.011	174.91	171.595	162.512	145.014	129.854	117.96	103.42	92.8553	90.5505	89.7029	89.1601	88.8569	88.3822
5.36031	0.221288	0.155645		389	0.136266	0.0410201	0.0902994	0.045434		180	174.337	177.651	181.382	179.879	182.227	178.278	175.199	166.548	149.807	134.271	121.467	105.361	93.5372	91.0342	89.9561	89.1622	89.0791	88.6052
5.39031	0.230968	0.167677		390	0.123017	0.0444759	0.082856	0.0473933		181	179.066	181.689	185.229	183.398	185.742	181.913	179.11	170.917	155.05	139.265	125.647	107.7	94.4573	91.7583	90.5551	89.5186	89.4215	88.951
5.42031	0.239885	0.177958		391	0.111575	0.0475689	0.0764859	0.0501339		182	182.461	184.612	187.851	185.808	188.2	184.547	182.057	174.229	158.847	143.026	128.913	109.853	95.4207	92.4941	90.989	89.9972	89.7684	89.3024
5.45031	0.248146	0.187548		392	0.101664	0.0490257	0.0708463	0.0523044		183	183.426	185.13	188.168	186.072	188.475	184.799	182.668	175.156	160.613	145.115	131.018	111.152	95.7425	92.7075	91.1429	89.9218	89.7524	89.5179
5.48031	0.255413	0.195817		393	0.0924235	0.0514522	0.0658043	0.0546241		184	181.779	183.048	185.491	183.548	185.89	182.413	180.478	173.452	159.926	144.977	131.269	111.466	95.8195	92.7861	91.2368	89.9849	89.7824	89.5095
5.51031	0.262537	0.203779		394	0.0842309	0.0544629	0.0614473	0.0568966		185	177.998	178.809	180.928	179.1	181.173	177.844	176.207	169.742	156.834	142.811	129.741	110.732	95.4903	92.6172	90.9691	89.8055	89.7009	89.4451
5.54031	0.26897	0.210362		395	0.0775595	0.0557361	0.0577752	0.0600347		186	172.345	172.843	174.554	172.678	174.866	171.67	170.177	164.121	152.117	139.407	127.144	109.309	94.9896	92.3007	90.8535	89.8011	89.6582	89.3351
5.57031	0.274269	0.216352		396	0.0718364	0.0573717	0.0546204	0.0621112		187	166.981	167.512	168.881	167.015	169.155	165.986	164.554	158.837	147.479	135.732	124.346	107.688	94.3476	91.7801	90.5317	89.6136	89.4108	89.1382
5.60031	0.280054	0.222267		397	0.0665596	0.0599841	0.0512787	0.0642283		188	161.957	162.198	163.378	161.585	163.686	160.556	159.152	153.93	142.98	132.057	121.539	106.297	93.9476	91.5248	90.4265	89.5179	89.3195	89.0666
5.63031	0.285071	0.22701		398	0.0622843	0.0622307	0.0490896	0.0669842		189	156.791	156.807	157.812	156.108	158.19	155.196	153.711	148.708	138.361	128.126	118.637	104.739	93.5959	91.2386	90.2348	89.5129	89.3897	89.0637
5.66031	0.290164	0.231594		399	0.0587167	0.0649003	0.0473545	0.0692709		190	151.304	151.531	152.587	150.914	152.902	149.805	148.449	143.721	133.638	124.396	115.733	103.289	93.2392	90.9363	90.0927	89.4979	89.4144	89.0298
5.69031	0.293904	0.235243		400	0.0551893	0.0677823	0.0452172	0.0722336		191	145.01	145.523	146.319	145.098	146.957	143.817	142.303	137.806	127.967	119.767	112.173	101.442	92.6576	90.5532	89.9873	89.4523	89.3089	88.8995
5.72031	0.298038	0.238846		401	0.0522754	0.0701458	0.0438819	0.074428		192	140.015	140.561	141.437	140.371	142.167	139.08	137.507	133.012	123.519	116.037	109.269	99.7758	92.1468	90.1819	89.6213	89.1546	89.0161	88.6358
5.75031	0.301523	0.241883		402	0.0503594	0.0716743	0.0429548	0.0768686		193	135.274	136.093	137.134	136.173	138.039	134.903	133.086	128.846	119.461	112.652	106.749	98.3223	91.7613	89.8248	89.4359	89.0127	88.9141	88.4662
5.78031	0.30518	0.244703		403	0.0484354	0.0735576	0.0417422	0.0794807		194	131.205	132.286	133.443	132.587	134.47	131.351	129.33	125.173	115.963	109.899	104.535	97.281	91.4993	89.6862	89.3543	88.9879	88.831	88.5279
5.81031	0.308148	0.247191		404	0.0463574	0.0770816	0.040463	0.0822827		195	126.557	128.084	129.39	128.79	130.569	127.597	125.304	121.119	112.223	106.694	102.134	96.062	91.1106	89.4067	89.2598	88.8849	88.745	88.3573
5.84031	0.311061	0.250078		405	0.0448706	0.0791355	0.0400733	0.08473		196	123.458	125.042	126.574	126.103	127.87	124.879	122.397	118.301	109.549	104.534	100.432	95.2395	90.8431	89.227	89.1006	88.9052	88.7718	88.3188
5.87031	0.313873	0.252037		406	0.0436552	0.0807493	0.0398041	0.0869523		197	120.919	122.637	124.229	123.943	125.615	122.682	120.106	116.031	107.512	102.704	99.1921	94.5059	90.7002	89.1531	89.0966	88.8905	88.8088	88.4648
5.90031	0.315833	0.253817		407	0.0430987	0.0828927	0.0388467	0.0892336		198	118.398	120.235	121.975	121.702	123.414	120.47	117.916	113.768	105.457	101.051	97.8534	93.9493	90.3794	88.9252	88.8703	88.7054	88.6869	88.3694
5.93031	0.318676	0.25592		408	0.042065	0.0861078	0.0396354	0.0915107		199	116.465	118.429	120.32	120.05	121.807	118.909	116.118	112.119	103.997	99.8568	96.8984	93.4437	90.3953	88.9231	88.9371	88.9039	88.7609	88.4402
5.96031	0.320698	0.257307		409	0.0418102	0.0867134	0.03886	0.0943755		200	114.373	116.584	118.551	118.239	120.093	117.177	114.511	110.436	102.452	98.649	96.0939	92.9836	90.2253	88.7703	89.0424	88.9218	88.6004	88.4489
5.99031	0.322931	0.258924		410	0.0413836	0.0887689	0.0389813	0.096152		201	112.708	115.058	116.965	116.675	118.711	115.812	113.064	109.098	101.199	97.5598	95.2442	92.4449	89.8745	88.4626	88.7726	88.705	88.488	88.1274
6.02031	0.32444	0.25971		411	0.0411512	0.0913172	0.0384352	0.0987195		202	111.527	113.998	115.968	115.822	117.805	114.71	111.989	108.024	100.43	96.9959	94.7948	92.31	89.7807	88.4393	88.734	88.7753	88.5421	88.205
6.05031	0.326468	0.260871		412	0.0408752	0.092324	0.0390081	0.100979		203	110.325	112.642	114.812	114.692	116.694	113.681	110.859	106.954	99.4592	96.2593	94.2194	91.9513	89.5512	88.3242	88.5989	88.6016	88.4281	88.0932
6.08031	0.327989	0.261972		413	0.0409349	0.0948997	0.0391639	0.10309		204	109.186	111.604	113.681	113.582	115.491	112.641	109.681	105.977	98.5898	95.5967	93.5659	91.532	89.2856	88.1395	88.2933	88.3967	88.2098	87.7405
6.11031	0.329454	0.262983		414	0.0409995	0.098711	0.0392752	0.104301		205	108.025	110.511	112.507	112.471	114.427	111.472	108.846	104.977	97.8973	94.8929	93.0483	91.2562	89.1151	87.9242	88.1758	88.2775	88.0926	87.7719
6.14031	0.330723	0.263687		415	0.0408994	0.0978347	0.0398811	0.106354		206	107.075	109.647	111.596	111.468	113.477	110.53	107.904	104.239	97.3516	94.498	92.6298	90.8961	88.9322	87.8284	87.9775	88.1312	87.9036	87.6004
6.17031	0.332207	0.264711		416	0.0413748	0.0993138	0.0397296	0.10801		207	106.704	109.29	111.06	110.983	112.987	110.178	107.487	103.868	97.0976	94.3152	92.5269	90.8946	88.9466	87.8847	88.1356	88.4724	87.9862	87.7192
6.20031	0.33351	0.26545		417	0.0413781	0.100995	0.0402291	0.110102		208	106.034	108.461	110.31	110.337	112.215	109.448	106.82	103.213	96.5355	93.7921	92.2327	90.5749	88.7915	87.8203	88.1221	88.3463	87.9206	87.698
6.23031	0.334762	0.266373		418	0.0419419	0.100895	0.0406745	0.111707		209	105.324	107.768	109.647	109.668	111.591	108.595	106.131	102.537	95.9997	93.4796	91.8666	90.3911	88.5228	87.7202	88.0247	88.2899	87.8788	87.6245
6.26031	0.335711	0.266287		419	0.0425239	0.101836	0.0414697	0.11266		210	104.84	107.103	109.026	109.055	111.074	108.083	105.587	101.987	95.6898	93.2822	91.7572	90.3698	88.6789	87.7878	88.026	88.2947	88.0066	87.7931
6.29031	0.336359	0.267165		420	0.0425062	0.104644	0.0415249	0.113525		211	104.238	106.625	108.526	108.596	110.49	107.749	105.08	101.563	95.4075	92.9848	91.6792	90.2784	88.7362	87.6336	88.007	88.2506	88.0389	87.7595
6.32031	0.337109	0.267372		421	0.0429627	0.104869	0.0417498	0.115287		212	103.807	106.372	108.161	108.239	110.239	107.35	104.806	101.237	95.1705	92.7907	91.36	90.0608	88.5296	87.4446	87.8699	88.2138	87.9233	87.6868
6.35031	0.338327	0.267859		422	0.0435484	0.105561	0.0426354	0.116091		213	104.271	106.819	108.682	108.826	110.81	107.985	105.328	101.757	95.4551	93.0721	91.5534	90.1653	88.6518	87.6134	87.9168	88.3091	88.0145	87.7542
6.38031	0.339045	0.267926		423	0.0441385	0.10668	0.0429653	0.116653		214	105.267	107.948	110.226	110.233	112.34	109.387	106.586	102.766	96.1322	93.5947	92.1344	90.3862	88.8646	87.7834	88.0614	88.2726	88.0941	87.8112
6.41031	0.340117	0.268747		424	0.0443172	0.10623	0.043374	0.117309		215	106.582	109.514	111.9	112.081	114.368	111.221	108.071	104.112	96.9301	94.1581	92.519	90.7419	89.086	88.0544	88.1577	88.4193	88.166	87.8877
6.44031	0.34076	0.269155		425	0.0448447	0.106172	0.0439102	0.117726		216	107.993	111.191	113.861	114.046	116.536	113.188	109.771	105.602	97.7407	94.7429	92.8312	90.9216	89.1965	88.0913	88.1772	88.4654	88.1837	87.9536
6.47031	0.341594	0.269598		426	0.0455766	0.107121	0.0438557	0.118514		217	109.938	113.393	116.357	116.554	119.168	115.568	112.063	107.39	98.8217	95.3727	93.2906	91.3438	89.392	88.1523	88.2573	88.5569	88.2716	87.9657
6.50031	0.341944	0.269757		427	0.0457861	0.106982	0.0450818	0.118928		218	112.389	116.354	119.588	119.822	122.599	118.751	114.906	109.73	100.318	96.3935	93.9984	91.842	89.7108	88.4476	88.6779	88.6569	88.4589	88.2342
6.53031	0.342825	0.269815		428	0.0465929	0.107445	0.0451642	0.119178		219	115.293	119.821	123.545	123.76	126.575	122.528	118.191	112.433	101.851	97.3272	94.7755	92.254	89.8239	88.3841	88.6013	88.771	88.3653	88.0915
6.56031	0.343098	0.269742		429	0.0467229	0.106981	0.0455184	0.119		220	117.945	123.025	127.018	127.247	130.148	125.966	121.141	115.018	103.417	98.2586	95.4945	92.476	89.7887	88.4877	88.5413	88.6477	88.3272	88.0633
6.59031	0.343609	0.270294		430	0.0472837	0.105866	0.0458701	0.119541		221	121.639	127.01	131.286	131.53	134.58	130.164	125.15	118.372	105.616	99.7243	96.5654	93.4254	90.4451	88.9331	88.9209	88.9137	88.7864	88.4201
6.62031	0.344033	0.270598		431	0.047954	0.106321	0.0467043	0.119098		222	125.077	130.802	135.258	135.33	138.505	134.063	128.743	121.451	107.74	101.212	97.5562	93.9544	90.7106	89.1435	89.0982	89.0136	88.9529	88.5974
6.65031	0.344624	0.270874		432	0.0484928	0.105242	0.046647	0.118897		223	128.263	134.279	138.823	138.787	141.929	137.369	131.898	124.313	109.764	102.578	98.5021	94.5041	90.931	89.356	89.2916	89.1966	88.9696	88.709
6.68031	0.344729	0.270662		433	0.0489048	0.105345	0.04721	0.118492		224	129.565	135.457	139.887	139.737	142.771	138.165	132.83	125.001	110.519	102.987	98.7939	94.6342	91.2168	89.6116	89.4676	89.4282	89.1239	88.9931
6.71031	0.345495	0.271092		434	0.0493251	0.104955	0.0474329	0.117633		225	127.378	133.088	137.073	136.911	139.837	135.498	130.124	122.607	108.693	101.627	97.7792	94.0715	90.8731	89.2992	89.1919	89.1303	88.9026	88.7473
6.74031	0.345683	0.271183		435	0.04987	0.104571	0.0475689	0.117571		226	124.391	129.739	133.421	133.322	136.127	131.899	126.783	119.673	106.393	100.043	96.7525	93.5015	90.4578	88.9476	88.9571	88.9177	88.7927	88.6384
6.77031	0.345834	0.271647		436	0.0502453	0.103677	0.0477325	0.116987		227	121.231	126.176	129.572	129.411	132.154	128.128	123.244	116.626	104.226	98.5097	95.6447	92.8151	90.1015	88.6362	88.7315	88.7427	88.5868	88.4132
6.80031	0.346225	0.271635		437	0.0504261	0.102131	0.0478566	0.115762		228	118.076	122.748	125.826	125.662	128.449	124.496	119.976	113.832	102.335	97.2172	94.6983	92.2899	89.872	88.3587	88.6145	88.7204	88.3696	88.1443
6.83031	0.346943	0.27156		438	0.0508347	0.100913	0.0482191	0.114958		229	114.85	119.134	121.908	121.806	124.476	120.723	116.548	110.924	100.404	96.086	93.8797	91.8464	89.6762	88.3299	88.5146	88.7046	88.4093	88.1274
6.86031	0.347034	0.271598		439	0.0512357	0.100581	0.0484374	0.113729		230	112.303	116.245	118.862	118.817	121.361	117.777	113.919	108.748	98.9645	95.1259	93.3097	91.4785	89.498	88.1809	88.3599	88.646	88.2302	88.0805
6.89031	0.347353	0.271415		440	0.0514285	0.0996866	0.0488451	0.112617		231	109.867	113.518	115.83	116.066	118.426	114.979	111.442	106.658	97.7376	94.2617	92.6362	91.0972	89.3084	87.9466	88.3613	88.3811	88.0402	88.0101
6.92031	0.3474	0.271942		441	0.0515783	0.097034	0.0492787	0.111505		232	108.003	111.447	113.608	113.837	116.088	112.927	109.474	105.078	96.8608	93.7834	92.2669	91.0269	89.2691	88.0283	88.3145	88.453	88.091	88.0215
6.95031	0.347785	0.271876		442	0.0519647	0.0954928	0.0487992	0.110316		233	106.095	109.383	111.437	111.413	113.816	110.793	107.578	103.553	95.8747	93.2249	91.9792	90.8765	89.291	88.073	88.4217	88.5295	88.205	88.0559
6.98031	0.347976	0.271876		443	0.0520682	0.0948048	0.0489115	0.108884		234	104.835	107.957	109.875	109.893	112.263	109.368	106.212	102.439	95.3661	93.0625	91.8318	90.8985	89.2837	88.2621	88.4806	88.5567	88.4487	87.9781
7.01031	0.348065	0.271702		444	0.0525154	0.0928192	0.0488335	0.107487		235	103.624	106.558	108.327	108.364	110.686	107.998	104.947	101.248	94.707	92.6556	91.5206	90.6442	89.3096	88.1141	88.384	88.6327	88.3749	88.0444
7.04031	0.348204	0.271909		445	0.0524633	0.0921839	0.0493444	0.105916		236	102.526	105.259	107.108	107.002	109.269	106.706	103.842	100.408	94.1839	92.3218	91.2616	90.4868	89.1633	88.0833	88.301	88.6056	88.3372	88.018
7.07031	0.348943	0.272015		446	0.0528798	0.0907508	0.0491857	0.104655		237	101.722	104.447	106.177	106.058	108.152	105.643	102.936	99.733	93.9212	92.1888	91.1599	90.4553	89.1615	87.9837	88.2886	88.6947	88.3488	87.9318
7.10031	0.239028	0.272296		447	0.0529928	0.0895276	0.0489293	0.102709		238	100.689	103.219	105.095	104.919	107	104.591	101.916	98.8919	93.3624	91.7922	90.8966	90.282	89.0372	87.9156	88.3181	88.5228	88.2011	88.0081
7.13031	0.081025	0.272118		448	0.0528488	0.0878506	0.0488257	0.101212		239	100.035	102.571	104.46	104.065	106.239	103.893	101.339	98.3495	92.9925	91.5486	90.7281	90.1012	88.9338	87.9878	88.2772	88.411	88.1734	87.9794
7.16031	0.0799795	0.271919		449	0.0528491	0.0886149	0.0489569	0.0996102		240	99.6761	102.007	103.829	103.44	105.681	103.283	100.825	97.91	92.7654	91.4091	90.6257	89.9431	88.8368	87.9467	88.2569	88.4281	88.2869	87.9169
7.19031	0.0797743	0.272329		450	0.052799	0.0843724	0.0488482	0.0980882		241	99.239	101.529	103.183	103.003	105.074	102.754	100.535	97.5657	92.5425	91.285	90.509	89.9923	88.8682	87.8772	88.353	88.6346	88.411	88.1053
7.22031	0.0795118	0.0573614		451	0.0529442	0.0825433	0.0487673	0.0962871		242	99.0289	101.098	102.718	102.559	104.689	102.363	100.123	97.2626	92.3908	91.1102	90.4814	90.0147	88.9089	87.887	88.2259	88.6804	88.496	88.2104
7.25031	0.079824	0.0543868		452	0.0528972	0.0805113	0.0484682	0.0944618		243	98.5082	100.499	102.274	102.043	103.944	101.814	99.5398	96.9046	92.0396	90.9704	90.4564	89.9703	88.7215	87.898	88.2015	88.5317	88.4424	88.0829
7.28031	0.0791718	0.0546272		453	0.0526362	0.0788304	0.0482935	0.0927945		244	97.9481	99.9564	101.668	101.422	103.524	101.255	99.0384	96.4138	91.6326	90.779	90.2141	89.7048	88.5934	87.6429	88.0295	88.3556	88.2854	87.9885
7.31031	0.0801757	0.053996		454	0.0524481	0.0768569	0.0482661	0.090408		245	97.482	99.5826	101.174	101.101	103.139	100.793	98.6067	96.0049	91.473	90.5619	90.051	89.5424	88.3579	87.5619	87.9693	88.2493	88.2784	87.8585
7.34031	0.0806677	0.054127		455	0.0523981	0.0756075	0.0474334	0.0885665		246	97.3704	99.5247	101.043	100.908	103	100.578	98.4644	95.915	91.5673	90.5702	90.0361	89.551	88.3999	87.7218	88.0936	88.2674	88.2821	87.88
7.37031	0.0801247	0.0542381		456	0.0523097	0.0739128	0.0471218	0.086635		247	97.1323	99.0273	100.579	100.486	102.548	100.273	98.1179	95.6445	91.2849	90.4265	89.894	89.408	88.3483	87.5257	87.9069	88.3785	88.1686	87.7752
7.40031	0.0799453	0.0547583		457	0.0517607	0.0715892	0.0463969	0.0845859		248	97.0131	98.7049	100.25	100.247	102.303	100.044	97.8899	95.43	91.194	90.2655	89.7402	89.3411	88.3823	87.5744	87.9461	88.6432	88.0868	87.8708
7.43031	0.0801312	0.054404		458	0.0513768	0.0707709	0.0470773	0.0830813		249	96.7808	98.4123	99.8652	99.9962	101.855	99.6775	97.629	95.0997	91.0257	90.0366	89.5991	89.2725	88.2518	87.4255	87.8047	88.522	88.0002	87.7942
7.46031	0.0797503	0.0544286		459	0.051201	0.0675529	0.0461557	0.0811536		250	96.3091	97.9827	99.4298	99.6019	101.395	99.2799	97.2705	94.8392	90.9156	89.8505	89.4365	89.1422	88.1414	87.2812	87.6319	88.3302	87.7157	87.5607
7.49031	0.0799412	0.0536844		460	0.0510693	0.0673989	0.0454673	0.0783889		251	96.3172	97.9162	99.3671	99.5166	101.313	99.2758	97.2296	94.9372	90.8886	89.9977	89.5455	89.257	88.1268	87.3859	87.8535	88.5268	87.9258	87.7105
7.52031	0.0798633	0.0537302		461	0.0506798	0.0657193	0.0456542	0.0770001		252	96.3969	97.8332	99.2999	99.3979	101.154	99.1369	97.1378	94.9537	90.9396	90.0419	89.7533	89.2496	88.1772	87.5775	87.8891	88.281	88.2124	87.6355
7.55031	0.0795056	0.0534174		462	0.0502091	0.0636685	0.044506	0.0749872
7.58031	0.0796994	0.0540425		463	0.0502456	0.0609631	0.0447736	0.0731389
7.61031	0.0791511	0.0546136		464	0.0495462	0.0587166	0.0432026	0.0708963
7.64031	0.0791952	0.0542034		465	0.0490772	0.0581935	0.0434855	0.069197
7.67031	0.0796944	0.0538562		466	0.0487061	0.0570427	0.0422823	0.0673742
7.70031	0.0796028	0.0541049		467	0.0481229	0.0547147	0.0425934	0.0657043
7.73031	0.0789644	0.0537601		468	0.0474607	0.0539554	0.0424588	0.0640076
7.76031	0.0789594	0.0539413		469	0.0466983	0.052908	0.0411422	0.0618146
7.79031	0.0790739	0.0533547		470	0.0464935	0.0512897	0.0405762	0.0598867
7.82031	0.0794127	0.0535924		471	0.0461102	0.0480193	0.0398039	0.0580784
7.85031	0.0788056	0.0530736		472	0.0454514	0.0460505	0.03925	0.0563719
7.88031	0.0795168	0.053193		473	0.0443869	0.0453042	0.0382481	0.054364
7.91031	0.0790893	0.0541598		474	0.0434495	0.0442418	0.037439	0.0524031
7.94031	0.0795281	0.0531664		475	0.0432883	0.0425529	0.0363827	0.0502412
7.97031	0.0795651	0.0530717		476	0.0425878	0.0413963	0.0361629	0.0482736
8.00031	0.0793644	0.0532048		477	0.0416745	0.0393353	0.0357574	0.0470992
8.03031	0.0793815	0.0526829		478	0.041119	0.0375853	0.0351742	0.0451804
8.06031	0.0804049	0.0525861		479	0.0400785	0.0337124	0.0338563	0.043757
8.09031	0.0793031	0.0525575		480	0.0392173	0.0352843	0.0328955	0.0420715
8.12031	0.119875	0.0532237		481	0.0382837	0.0333649	0.0318375	0.0396461
8.15031	0.162919	0.0529406		482	0.037544	0.0314014	0.0309398	0.0385065
8.18031	0.200102	0.0524894		483	0.0363054	0.032798	0.0304803	0.0369136
8.21031	0.228966	0.0672492		484	0.0352402	0.0303037	0.0294876	0.0355671
8.24031	0.255181	0.113576		485	0.0349418	0.0285519	0.0288862	0.0344373
8.27031	0.276047	0.14928		486	0.0344684	0.0279443	0.0284307	0.0332848
8.30031	0.293324	0.177906		487	0.0341122	0.027477	0.0278244	0.0322369
8.33031	0.308458	0.201319		488	0.0334595	0.0268485	0.027075	0.0314582
8.36031	0.320207	0.219469		489	0.0326688	0.0256025	0.0271847	0.0305342
8.39031	0.331223	0.234747		490	0.0318734	0.0245375	0.026196	0.0294124
8.42031	0.339417	0.246778		491	0.0311457	0.0244834	0.0253844	0.0280722
8.45031	0.347283	0.256325		492	0.0305754	0.0224429	0.0243105	0.0272842
8.48031	0.353911	0.264472		493	0.0295331	0.0222045	0.0235135	0.0263776
8.51031	0.358711	0.270703		494	0.0286075	0.0210582	0.0224957	0.0247758
8.54031	0.363175	0.276119		495	0.0277108	0.020181	0.0223955	0.0240334
8.57031	0.367332	0.279584		496	0.0268806	0.0193186	0.0213912	0.0229904
8.60031	0.370725	0.283352		497	0.0258648	0.0192551	0.0206803	0.0221011
8.63031	0.373325	0.286725		498	0.0251286	0.0175791	0.0196802	0.0205654
8.66031	0.3757	0.289253		499	0.0245384	0.0167254	0.0192832	0.0202965
8.69031	0.378209	0.290792		500	0.0236497	0.0155301	0.0185299	0.0190759
8.72031	0.379674	0.292457		501	0.0228262	0.0151968	0.0175394	0.0185451
8.75031	0.381764	0.294716		502	0.0220265	0.0156144	0.0169608	0.017565
8.78031	0.382359	0.295582		503	0.0217183	0.0149321	0.0168636	0.0163087
8.81031	0.38331	0.296346		504	0.0208453	0.0121947	0.0163561	0.0154742
8.84031	0.384361	0.296897		505	0.0201935	0.012478	0.0160256	0.0154779
8.87031	0.385584	0.297752		506	0.0196459	0.0117769	0.0152733	0.0147896
8.90031	0.38642	0.298265		507	0.0192235	0.0111608	0.0145038	0.0141052
8.93031	0.38638	0.298978		508	0.0177432	0.0104417	0.0137356	0.0136623
8.96031	0.387535	0.300317		509	0.0173927	0.0120732	0.0133494	0.0130083
8.99031	0.388292	0.299682		510	0.016988	0.00993398	0.0133868	0.0122448
9.02031	0.388207	0.300478		511	0.0160021	0.00981269	0.0117826	0.0117115
9.05031	0.388345	0.300554		512	0.0156416	0.00924956	0.011987	0.0100226
9.08031	0.388797	0.300831		513	0.015337	0.00859444	0.0116476	0.0103034
9.11031	0.389757	0.301106		514	0.0142786	0.00810128	0.0103257	0.0106296
9.14031	0.389147	0.301351		515	0.0136874	0.00780356	0.00984691	0.00928657
9.17031	0.39007	0.301142		516	0.0138043	0.00764137	0.0104634	0.0092441
9.20031	0.390236	0.301918		517	0.0122738	0.00755518	0.0101212	0.0093415
9.23031	0.390161	0.301305		518	0.0121087	0.0088785	0.0092445	0.00860678
9.26031	0.390199	0.301777		519	0.0115986	0.00661694	0.0083459	0.00793946
9.29031	0.390413	0.301902		520	0.0109144	0.00607593	0.00859614	0.00768248
9.32031	0.390229	0.301552		521	0.0114436	0.00702368	0.00828819	0.00741793
9.35031	0.390996	0.301712		522	0.0104368	0.00697444	0.00774357	0.00684215
9.38031	0.391081	0.302214		523	0.00957477	0.00629651	0.00773036	0.0065939
9.41031	0.391196	0.301926		524	0.00951743	0.00577114	0.00741525	0.00663759
9.44031	0.390194	0.302517		525	0.00904063	0.0063016	0.00624891	0.00607295
9.47031	0.390407	0.302263		526	0.00843221	0.00460688	0.00519606	0.00566304
9.50031	0.390422	0.30297		527	0.00897936	0.0050515	0.005971	0.0056762
9.53031	0.391023	0.302854		528	0.00775239	0.00472829	0.00519768	0.00571787
9.56031	0.389977	0.303159		529	0.0073384	0.00548766	0.00519519	0.00470986
9.59031	0.391786	0.302692		530	0.00666332	0.00443577	0.00492979	0.0045449
9.62031	0.390738	0.302515		531	0.00678435	0.00480115	0.0049997	0.00480156
9.65031	0.391056	0.303189		532	0.00650431	0.0042978	0.0051631	0.00449982
9.68031	0.390078	0.30223		533	0.00654631	0.00236513	0.00482309	0.00369306
9.71031	0.390714	0.302945		534	0.00520957	0.00305256	0.00372681	0.00424219
9.74031	0.391014	0.303278		535	0.00591283	0.00360006	0.00339655	0.00385456
9.77031	0.390546	0.303008		536	0.00536705	0.00241853	0.00360954	0.0034973
9.80031	0.390185	0.302714		537	0.00435058	0.0071993	0.00337684	0.0023126
9.83031	0.391002	0.302942		538	0.00432416	0.00267977	0.00284002	0.0031582
9.86031	0.390273	0.303221		539	0.00378015	0.00359148	0.0026432	0.00299606
9.89031	0.389772	0.30303		540	0.00432962	0.00196407	0.00261717	0.00319443
9.92031	0.389474	0.302963		541	0.00399136	0.00248155	0.00251207	0.00270838
9.95031	0.390111	0.302955		542	0.00413568	-0.00064191	0.00172594	0.00363546
9.98031	0.389912	0.303568		543	0.00335387	0.00306496	0.00240479	0.00181269
10.0103	0.389714	0.303079		544	0.00322336	0.00146199	0.00163203	0.00240121
10.0403	0.38985	0.303111		545	0.00323782	0.00355163	0.00168913	0.00246616
10.0703	0.389844	0.303342		546	0.00266377	0.00320513	0.00169898	0.00180417
10.1003	0.389623	0.303757		547	0.00303038	0.00160958	0.00238268	0.00133123
10.1303	0.0872893	0.303571		548	0.00234245	0.00096686	0.00229601	0.00205401
10.1603	0.0841815	0.303365		549	0.00224962	0.00127339	0.0018247	0.00258503
10.1903	0.0836593	0.303492		550	0.00262546	0.00103393	0.00216809	0.00181221
10.2203	0.0835956	0.303832		551	0.00245473	0.00188761	0.00133295	0.0016384
10.2503	0.0830874	0.0555069		552	0.00203559	0.00023922	0.00173243	0.00138632
10.2803	0.083767	0.0523147		553	0.00231306	0.0003604	0.00148292	0.0013137
10.3103	0.0832622	0.0523184		554	0.00163164	0.00032333	0.00103576	0.0014412
10.3403	0.0840824	0.0521366		555	0.00216923	0.00149686	0.00071358	0.00137082
10.3703	0.0835093	0.0527231		556	0.00147102	0.00165406	0.00067398	0.00114452
10.4003	0.0830168	0.0524602		557	0.00129812	0.00321336	0.00056123	0.00047507
10.4303	0.0837406	0.0522966		558	0.00142002	0.00164502	0.0005287	0.00109065
10.4603	0.0837319	0.0521061		559	0.00109766	0.00117886	0.0012386	0.00115433
10.4903	0.0833919	0.0528224		560	0.00112489	0.00212648	0.00143582	0.00081454
10.5203	0.0834933	0.0523674		561	0.00086694	3.1742e-05	0.00097086	0.00100348
10.5503	0.0837231	0.0528603		562	0.00080301	0.00153196	0.00079807	0.00118651
10.5803	0.0831283	0.0529268		563	0.00075667	0.00036399	0.00034795	0.00118214
10.6103	0.0837782	0.0527404		564	0.0008667	0.00061573	0.0011035	0.00076227
10.6403	0.0834778	0.052036		565	0.00071893	0.00081753	0.00037314	0.00096357
10.6703	0.0829746	0.0522492		566	0.00097559	0.00112348	0.0006394	0.00046223
10.7003	0.0837674	0.0521896		567	0.00087649	-0.00039098	0.00011423	0.00064068
10.7303	0.0834366	0.0531977		568	0.00085778	0.0008407	0.00043407	0.00057429
10.7603	0.0832128	0.052906		569	0.00066311	0.00059823	0.00034015	0.00079243
10.7903	0.0838545	0.0523883		570	0.0003948	0.00016682	0.00010099	0.00086047
10.8203	0.0833611	0.0519563		571	0.0001815	0.00144751	-0.00011229	0.00013417
10.8503	0.0832777	0.0527381		572	0.00041929	0.00116843	0.00018223	0.00053331
10.8803	0.0829736	0.0525185		573	0.0004878	0.00037326	-1.3044e-06	0.00046863
10.9103	0.0826676	0.0524405		574	0.00038372	8.5263e-05	0.00031972	0.00040112
10.9403	0.0828381	0.0520782		575	0.00027835	0.00057495	0.00029748	0.00057615
10.9703	0.0828596	0.0517698		576	0.00030293	0.00013519	8.1856e-05	0.00064164
11.0003	0.0830157	0.0519936		577	0.00036227	0.00079529	0.00031986	0.0002588
11.0303	0.0831863	0.0525955		578	5.7501e-05	0.00048053	0.00030102	0.00040085
11.0603	0.0829543	0.051871		579	0.00024944	0.00021582	0.00035032	0.00025416
11.0903	0.0829254	0.0524508		580	0.00036757	0.00048575	0.00027702	0.0002021
11.1203	0.351496	0.0528645		581	0.00034694	0.00026969	0.00045954	0.00042664
11.1503	0.448267	0.0525404		582	0.00017058	0.00072821	0.00013748	0.00045861
11.1803	0.459786	0.052779		583	0.00024815	0.00071431	0.00013661	0.00017221
11.2103	0.46007	0.0519531		584	0.00030662	0.00047601	0.00016516	0.00050449
11.2403	0.461216	0.11343		585	0.00016255	0.00022104	0.00041833	0.00037634
11.2703	0.459952	0.266651		586	9.6371e-05	-0.00053475	0.00019328	0.00015287
11.3003	0.460439	0.335343		587	4.2403e-05	0.0001345	4.858e-05	0.00016369
11.3303	0.45984	0.368792		588	0.00023964	9.9512e-05	-0.00010478	0.00023226
11.3603	0.460117	0.38239		589	0.00017556	0.00020655	4.0059e-05	0.00025262
11.3903	0.459924	0.389959		590	-9.1874e-05	0.00040488	8.9509e-05	-0.0001088
11.4203	0.458608	0.395357		591	0.00020921	0.00052583	0.0005505	0.00037895
11.4503	0.457948	0.397557		592	0.00023595	0.00038229	9.7741e-05	0.00028203
11.4803	0.458125	0.396833		593	0.00055421	0.00086723	-5.7827e-05	0.00020338
11.5103	0.457605	0.397528		594	0.00054626	0.00021629	0.00018342	0.00014898
11.5403	0.456236	0.397412		595	0.00032581	0.00042655	0.00014765	9.6656e-05
11.5703	0.45648	0.397037		596	0.00020583	0.00074165	0.00010026	0.00036712
11.6003	0.457244	0.398599		597	0.00028518	-0.00029634	0.00031824	0.00032402
11.6303	0.45602	0.39834		598	0.00012448	0.00045412	0.00016458	0.0002426
11.6603	0.456198	0.398629		599	0.00038589	0.00018014	6.6697e-05	0.00027766
11.6903	0.45658	0.397852		600	7.8703e-05	0.00012071	4.1653e-05	-0.00027063
11.7203	0.455806	0.399517
11.7503	0.45573	0.399864
11.7803	0.455176	0.399417
11.8103	0.455653	0.399227
11.8403	0.454778	0.398877
11.8703	0.455876	0.39914
11.9003	0.454661	0.399489
11.9303	0.454207	0.399463
11.9603	0.454239	0.398984
11.9903	0.454587	0.398637
12.0203	0.45233	0.398138
12.0503	0.453075	0.399691
12.0803	0.453263	0.398015
12.1103	0.453036	0.39887
12.1403	0.452697	0.39986
12.1703	0.452289	0.398909
12.2003	0.452601	0.398398
12.2303	0.451643	0.399667
12.2603	0.451539	0.398405
12.2903	0.451571	0.398852
12.3203	0.450742	0.401158
12.3503	0.451085	0.398718
12.3803	0.450789	0.398058
12.4103	0.450004	0.398271
12.4403	0.449857	0.399068
12.4703	0.450072	0.397577
12.5003	0.449616	0.39939
12.5303	0.449792	0.398906
12.5603	0.449494	0.398282
12.5903	0.4491	0.398607
12.6203	0.44995	0.398545
12.6503	0.449396	0.398088
12.6803	0.450357	0.398083
12.7103	0.44862	0.399371
12.7403	0.449474	0.398311
12.7703	0.449977	0.399063
12.8003	0.449101	0.399223
12.8303	0.44875	0.398881
12.8603	0.449142	0.398126
12.8903	0.448368	0.399084
12.9203	0.448174	0.399548
12.9503	0.449262	0.399832
12.9803	0.447823	0.399484
13.0103	0.447658	0.397777
13.0403	0.447185	0.398469
13.0703	0.448473	0.39913
13.1003	0.448864	0.398038
13.1303	0.092672	0.398912
13.1603	0.081191	0.400324
13.1903	0.0806812	0.398922
13.2203	0.0796983	0.398623
13.2503	0.0805165	0.0715496
13.2803	0.0803875	0.0521086
13.3103	0.0800745	0.052428
13.3403	0.0795795	0.0518811
13.3703	0.0798928	0.0518267
13.4003	0.0799749	0.0516035
13.4303	0.0791918	0.0518363
13.4603	0.0800441	0.0519309
13.4903	0.0803269	0.0516188
13.5203	0.0801001	0.0519349
13.5503	0.0803458	0.0520702
13.5803	0.0804659	0.0517635
13.6103	0.0794993	0.0521662
13.6403	0.0799665	0.051712
13.6703	0.0791979	0.0515284
13.7003	0.0798399	0.0522153
13.7303	0.0797017	0.0512625
13.7603	0.0800417	0.0519143
13.7903	0.0804177	0.0517725
13.8203	0.0804002	0.0506859
13.8503	0.0790672	0.0517022
13.8803	0.0806056	0.0513071
13.9103	0.0799229	0.0516324
13.9403	0.0800923	0.0516176
13.9703	0.0798336	0.0519158
14.0003	0.0803285	0.0513427
14.0303	0.0798077	0.0519483
14.0603	0.0797019	0.051841
14.0903	0.0804246	0.0521425
14.1203	0.0818308	0.0512998
14.1503	0.381059	0.0516543
14.1803	0.460471	0.0518914
14.2103	0.474109	0.0513443
14.2403	0.479435	0.0543679
14.2703	0.477956	0.292114
14.3003	0.48018	0.416787
14.3303	0.478278	0.436508
14.3603	0.481581	0.439123
14.3903	0.47875	0.44155
14.4203	0.477967	0.439197
14.4503	0.477406	0.441184
14.4803	0.477465	0.439294
14.5103	0.475931	0.439738
14.5403	0.480058	0.439361
14.5703	0.477971	0.438592
14.6003	0.479026	0.438634
14.6303	0.476297	0.440335
14.6603	0.47695	0.439597
14.6903	0.478114	0.440841
14.7203	0.478116	0.439646
14.7503	0.479482	0.440187
14.7803	0.477839	0.440625
14.8103	0.476308	0.44039
14.8403	0.478483	0.43964
14.8703	0.479773	0.438543
14.9003	0.478897	0.439733
14.9303	0.476932	0.44149
14.9603	0.479677	0.440317
14.9903	0.477057	0.440532
15.0203	0.477357	0.437811
15.0503	0.478275	0.438801
15.0803	0.477353	0.441397
15.1103	0.477391	0.440227
15.1403	0.477121	0.438675
15.1703	0.477623	0.439415
15.2003	0.478133	0.4399
15.2303	0.47663	0.439269
15.2603	0.478108	0.440979
15.2903	0.47826	0.439843
15.3203	0.477806	0.440158
15.3503	0.478305	0.439508
15.3803	0.477655	0.439793
15.4103	0.476961	0.441264
15.4403	0.478292	0.440619
15.4703	0.476832	0.440818
15.5003	0.479892	0.441724
15.5303	0.479525	0.438179
15.5603	0.48064	0.440659
15.5903	0.479305	0.44028
15.6203	0.479275	0.441735
15.6503	0.480154	0.440445
15.6803	0.47954	0.440293
15.7103	0.479387	0.43876
15.7403	0.480993	0.44012
15.7703	0.480423	0.44044
15.8003	0.477971	0.442747
15.8303	0.481538	0.44158
15.8603	0.479396	0.440403
15.8903	0.480383	0.440296
15.9203	0.479799	0.442349
15.9503	0.480842	0.440969
15.9803	0.481439	0.441634
16.0103	0.480327	0.440311
16.0403	0.479787	0.435411
16.0703	0.479608	0.44081
16.1003	0.480067	0.441789
16.1303	0.481312	0.440601
16.1603	0.147896	0.440763
16.1903	0.0811956	0.441877
16.2203	0.0809211	0.441204
16.2503	0.0804184	0.440745
16.2803	0.0804295	0.213829
16.3103	0.0798261	0.0517817
16.3403	0.0793188	0.050838
16.3703	0.0803602	0.0514079
16.4003	0.0805095	0.0512486
16.4303	0.0805321	0.0505097
16.4603	0.0801909	0.0517392
16.4903	0.0808006	0.0500672
16.5203	0.0799752	0.0509501
16.5503	0.0803355	0.050839
16.5803	0.0803797	0.0509923
16.6103	0.0807809	0.0507379
16.6403	0.0811494	0.0509763
16.6703	0.0799943	0.0507929
16.7003	0.0804482	0.050943
16.7303	0.0796087	0.051183
16.7603	0.0804333	0.0508183
16.7903	0.079954	0.0510189
16.8203	0.0800766	0.0511636
16.8503	0.0808405	0.0518081
16.8803	0.0793359	0.0508604
16.9103	0.0800567	0.0513121
16.9403	0.079608	0.0513473
16.9703	0.0796359	0.0511343
17.0003	0.0799416	0.0511905
17.0303	0.0797278	0.0505009
17.0603	0.0796577	0.051141
17.0903	0.0795426	0.0515022
17.1203	0.0797322	0.0506408
17.1503	0.0806054	0.0511516
17.1803	0.217896	0.0507019
17.2103	0.325842	0.0508283
17.2403	0.371174	0.0513464
17.2703	0.393702	0.0512579
17.3003	0.401602	0.155862
17.3303	0.406542	0.278439
17.3603	0.408414	0.32349
17.3903	0.408856	0.341516
17.4203	0.408856	0.347789
17.4503	0.4085	0.349653
17.4803	0.410538	0.351099
17.5103	0.40981	0.352141
17.5403	0.408942	0.353128
17.5703	0.407865	0.351315
17.6003	0.410307	0.351089
17.6303	0.409151	0.351913
17.6603	0.409399	0.351445
17.6903	0.408038	0.352403
17.7203	0.411548	0.352723
17.7503	0.409759	0.351332
17.7803	0.409581	0.353037
17.8103	0.409537	0.350377
17.8403	0.409294	0.351424
17.8703	0.409011	0.351158
17.9003	0.410166	0.352298
17.9303	0.408932	0.350517
17.9603	0.410155	0.348822
17.9903	0.409318	0.352428
18.0203	0.408893	0.35215
18.0503	0.408117	0.350174
18.0803	0.408968	0.351448
18.1103	0.408382	0.351845
18.1403	0.408263	0.3517
18.1703	0.408996	0.350382
18.2003	0.410109	0.352642
18.2303	0.408904	0.351778
18.2603	0.408023	0.350993
18.2903	0.41062	0.350331
18.3203	0.409173	0.352314
18.3503	0.408399	0.349787
18.3803	0.408625	0.350466
18.4103	0.410289	0.350536
18.4403	0.409121	0.349422
18.4703	0.408309	0.350714
18.5003	0.410937	0.350883
18.5303	0.408816	0.350653
18.5603	0.409931	0.350109
18.5903	0.40788	0.350768
18.6203	0.407767	0.350283
18.6503	0.409018	0.353248
18.6803	0.407521	0.35129
18.7103	0.407622	0.349889
18.7403	0.407022	0.349738
18.7703	0.409484	0.350896
18.8003	0.409087	0.350977
18.8303	0.408717	0.350651
18.8603	0.406851	0.352479
18.8903	0.407875	0.353585
18.9203	0.408966	0.351248
18.9503	0.406599	0.351703
18.9803	0.407516	0.352195
19.0103	0.407108	0.352784
19.0403	0.407256	0.351396
19.0703	0.407584	0.352614
19.1003	0.408059	0.351339
19.1303	0.407845	0.352196
19.1603	0.408277	0.353605
19.1903	0.136404	0.349597
19.2203	0.0792188	0.350157
19.2503	0.0781289	0.351079
19.2803	0.0780444	0.352012
19.3103	0.0787644	0.159056
19.3403	0.0781952	0.0513684
19.3703	0.078054	0.0508465
19.4003	0.0787205	0.0505003
19.4303	0.0779755	0.0516089
19.4603	0.0786842	0.0510175
19.4903	0.0783845	0.0513441
19.5203	0.0776164	0.0510231
19.5503	0.0783198	0.0512001
19.5803	0.0779797	0.0514662
19.6103	0.0783553	0.0511243
19.6403	0.0784385	0.0504012
19.6703	0.0777131	0.0507325
19.7003	0.0778205	0.0509058
19.7303	0.0784667	0.0495436
19.7603	0.0779864	0.0513974
19.7903	0.0781601	0.0514067
19.8203	0.0786058	0.0509631
19.8503	0.0778673	0.0510177
19.8803	0.0779258	0.0504301
19.9103	0.0775297	0.0510069
19.9403	0.0782433	0.0498771
19.9703	0.0778085	0.0506906
20.0003	0.0774393	0.0506093
20.0303	0.0782118	0.0508501
20.0603	0.0780604	0.0506103
20.0903	0.0775912	0.050616
20.1203	0.0780569	0.0512592
20.1503	0.0780519	0.0507791
20.1803	0.0788014	0.0505273
20.2103	0.116504	0.0508578
20.2403	0.146865	0.0502048
20.2703	0.163443	0.0504604
20.3003	0.172796	0.050878
20.3303	0.177542	0.0815522
20.3603	0.180575	0.110341
20.3903	0.181963	0.121593
20.4203	0.183316	0.128428
20.4503	0.18375	0.129229
20.4803	0.184226	0.131989
20.5103	0.185134	0.131432
20.5403	0.184377	0.132165
20.5703	0.184714	0.131432
20.6003	0.185048	0.131946
20.6303	0.184238	0.133291
20.6603	0.184833	0.132367
20.6903	0.18457	0.131914
20.7203	0.185286	0.132673
20.7503	0.184665	0.133261
20.7803	0.184626	0.131847
20.8103	0.185015	0.132335
20.8403	0.18496	0.1326
20.8703	0.184219	0.132498
20.9003	0.185199	0.131894
20.9303	0.185426	0.132397
20.9603	0.184472	0.132808
20.9903	0.185115	0.131893
21.0203	0.184373	0.132551
21.0503	0.184543	0.132566
21.0803	0.184451	0.132266
21.1103	0.184461	0.132602
21.1403	0.184515	0.131815
21.1703	0.184158	0.131808
21.2003	0.184302	0.131971
21.2303	0.184494	0.132237
21.2603	0.184264	0.132104
21.2903	0.18425	0.132225
21.3203	0.184684	0.132256
21.3503	0.184725	0.132254
21.3803	0.18449	0.132389
21.4103	0.18398	0.131872
21.4403	0.183801	0.131875
21.4703	0.18478	0.131848
21.5003	0.184131	0.131958
21.5303	0.184182	0.132268
21.5603	0.184425	0.132523
21.5903	0.184751	0.132093
21.6203	0.184395	0.132146
21.6503	0.184728	0.131761
21.6803	0.183878	0.132392
21.7103	0.184137	0.132436
21.7403	0.184029	0.132516
21.7703	0.184559	0.131041
21.8003	0.185141	0.131702
21.8303	0.185003	0.132013
21.8603	0.183933	0.131984
21.8903	0.184297	0.132395
21.9203	0.184457	0.132067
21.9503	0.184453	0.131774
21.9803	0.184567	0.130896
22.0103	0.18394	0.13143
22.0403	0.183841	0.131768
22.0703	0.184306	0.131811
22.1003	0.184905	0.131921
22.1303	0.184387	0.13126
22.1603	0.184194	0.132611
22.1903	0.184467	0.132398
22.2203	0.0800164	0.132623
22.2503	0.0779214	0.131758
22.2803	0.0771145	0.13171
22.3103	0.0774585	0.132411
22.3403	0.0768104	0.0530465
22.3703	0.0773867	0.050885
22.4003	0.0777101	0.0506237
22.4303	0.0768271	0.0506817
22.4603	0.0770817	0.0502757
22.4903	0.0764244	0.0511707
22.5203	0.0777945	0.0495348
22.5503	0.0773858	0.0506189
22.5803	0.0772414	0.0500235
22.6103	0.0771387	0.0502579
22.6403	0.0766589	0.0504065
22.6703	0.0767207	0.0504164
22.7003	0.0767121	0.0509361
22.7303	0.0774255	0.0499214
22.7603	0.0775474	0.0496248
22.7903	0.077174	0.0500572
22.8203	0.0773482	0.050951
22.8503	0.0771015	0.0496159
22.8803	0.0769504	0.0503832
22.9103	0.0771033	0.0499674
22.9403	0.0767508	0.0495379
22.9703	0.0767271	0.049919
23.0003	0.0767936	0.0500246
23.0303	0.0772662	0.0500911
23.0603	0.0770648	0.0501006
23.0903	0.0773094	0.0500188
23.1203	0.0772726	0.0506192
23.1503	0.0768386	0.0508569
23.1803	0.0770821	0.0509164
23.2103	0.079271	0.0512161
23.2403	0.0795495	0.0504558
23.2703	0.0796495	0.0501578
23.3003	0.0797179	0.0503176
23.3303	0.0794941	0.0537296
23.3603	0.0796444	0.0574191
23.3903	0.0796234	0.0572126
23.4203	0.0796529	0.0573585
23.4503	0.0797079	0.0573228
23.4803	0.0796017	0.057286
23.5103	0.0795754	0.0571001
23.5403	0.0797477	0.0571832
23.5703	0.0796573	0.0572908
23.6003	0.0798135	0.0572892
23.6303	0.0796799	0.0572232
23.6603	0.07988	0.0571608
23.6903	0.0797411	0.0571554
23.7203	0.0798866	0.0571908
23.7503	0.079904	0.0570441
23.7803	0.0797245	0.0571584
23.8103	0.0798193	0.0569955
23.8403	0.0799023	0.0571168
23.8703	0.0797855	0.0570687
23.9003	0.0797833	0.0570259
23.9303	0.0797833	0.0570619
23.9603	0.0798592	0.0571636
23.9903	0.0800426	0.0571039
24.0203	0.0798746	0.0571517
24.0503	0.0797497	0.0571171
24.0803	0.0798494	0.0569693
24.1103	0.0797251	0.0572175
24.1403	0.0798342	0.0571009
24.1703	0.0796943	0.0571498
24.2003	0.0798589	0.0570152
24.2303	0.0799286	0.0570904
24.2603	0.0798125	0.0570929
24.2903	0.0798646	0.0572268
24.3203	0.0797343	0.0572213
24.3503	0.0797897	0.0570654
24.3803	0.0798234	0.0571664
24.4103	0.0798417	0.0571542
24.4403	0.0798848	0.0571074
24.4703	0.0798391	0.0571811
24.5003	0.079759	0.0571025
24.5303	0.0797495	0.0569895
24.5603	0.0798718	0.0571052
24.5903	0.0800476	0.0572482
24.6203	0.0797496	0.057177
24.6503	0.0797712	0.0572488
24.6803	0.079886	0.0570565
24.7103	0.0800904	0.0570765
24.7403	0.079921	0.0571314
24.7703	0.079926	0.0571134
24.8003	0.0798404	0.0571246
24.8303	0.079868	0.0572024
24.8603	0.0799458	0.0572704
24.8903	0.0799189	0.0571281
24.9203	0.0798034	0.05724
24.9503	0.0798937	0.057103
24.9803	0.079812	0.0571778
25.0103	0.0800128	0.0572047
25.0403	0.0798397	0.057191
25.0703	0.0798661	0.0571169
25.1003	0.0797994	0.0571083
25.1303	0.0799813	0.0572475
25.1603	0.0798965	0.0570768
25.1903	0.0797757	0.0571362
25.2203	0.0799747	0.057085
25.2503	0.0798823	0.0570136
25.2803	0.0798797	0.0571391
25.3103	0.0799338	0.0572189
25.3403	0.0799213	0.0570742
25.3703	0.0797664	0.0573032
25.4003	0.0800177	0.0571628
25.4303	0.0799826	0.0572658
25.4603	0.0799571	0.0573091
25.4903	0.0799177	0.0573448
25.5203	0.0799292	0.05719
25.5503	0.0799788	0.0571835
25.5803	0.0801564	0.057154
25.6103	0.0799598	0.0571647
25.6403	0.0798624	0.0573606
25.6703	0.0800394	0.0573513
25.7003	0.0801857	0.0572705
25.7303	0.0798638	0.0572628
25.7603	0.0799363	0.0572
25.7903	0.0801243	0.0573072
25.8203	0.0800226	0.057107
25.8503	0.0800908	0.0572731
25.8803	0.080034	0.0572618
25.9103	0.0800048	0.0571553
25.9403	0.080093	0.0572938
25.9703	0.0801217	0.0574004
26.0003	0.0801399	0.0572166
26.0303	0.0800341	0.057318
26.0603	0.0801579	0.0572084
26.0903	0.0802199	0.0572359
26.1203	0.0801331	0.0572092
26.1503	0.0801798	0.0572169
26.1803	0.0801189	0.0574203
26.2103	0.0800627	0.0572788
26.2403	0.0801486	0.0571488
26.2703	0.0801705	0.0571747
26.3003	0.0802151	0.0572451
26.3303	0.0801312	0.0572477
26.3603	0.0800839	0.0571373
26.3903	0.0801131	0.0572251
26.4203	0.0803929	0.0572705
26.4503	0.0802402	0.0571418
26.4803	0.0801904	0.0572099
26.5103	0.0802048	0.0571218
26.5403	0.0802555	0.0571671
26.5703	0.0802103	0.0572389
26.6003	0.080351	0.0571761
26.6303	0.0800658	0.057257
26.6603	0.0802762	0.0571588
26.6903	0.0801311	0.057137
26.7203	0.0802569	0.0571912
26.7503	0.0800835	0.0570568
26.7803	0.0801099	0.0569471
26.8103	0.0801197	0.0570782
26.8403	0.0802264	0.0569173
26.8703	0.0803473	0.0570641
26.9003	0.0802181	0.0569806
26.9303	0.0801377	0.0571189
26.9603	0.0801886	0.0569639
26.9903	0.0802359	0.0570755
27.0203	0.080279	0.0569415
27.0503	0.0802786	0.0569852
27.0803	0.0803383	0.056978
27.1103	0.0802504	0.057028
27.1403	0.0802447	0.0569862
27.1703	0.0803144	0.0568992
27.2003	0.0802521	0.05699
27.2303	0.0802503	0.0570213
27.2603	0.0804789	0.0570255
27.2903	0.0803014	0.0569155
27.3203	0.0802131	0.056932
27.3503	0.0802993	0.0568893
27.3803	0.0803112	0.0568926
27.4103	0.0803463	0.0569253
27.4403	0.0802609	0.0569722
27.4703	0.0803613	0.0569327
27.5003	0.0802736	0.056938
27.5303	0.0802826	0.0567681
27.5603	0.0803551	0.0568585
27.5903	0.0803355	0.0568484
27.6203	0.0804015	0.0568288
27.6503	0.0802927	0.056701
27.6803	0.0804691	0.0568
27.7103	0.0803986	0.0568364
27.7403	0.0803152	0.0567495
27.7703	0.0803525	0.0567237
27.8003	0.0802398	0.0568399
27.8303	0.0804384	0.0568424
27.8603	0.0804233	0.0567608
27.8903	0.0804889	0.0567044
27.9203	0.0804879	0.0568848
27.9503	0.0805562	0.0567376
27.9803	0.0803554	0.056709
28.0103	0.0804037	0.0566957
28.0403	0.080569	0.0567125
28.0703	0.080415	0.0568231
28.1003	0.0804194	0.0566633
28.1303	0.0803746	0.0567003
28.1603	0.0804832	0.0565401
28.1903	0.0804697	0.0565753
28.2203	0.0804774	0.0565426
28.2503	0.0805597	0.0565493
28.2803	0.0805797	0.0566293
28.3103	0.0805165	0.0565679
28.3403	0.080539	0.0564732
28.3703	0.080513	0.0565331
28.4003	0.0805995	0.0564809
28.4303	0.0804001	0.056485
28.4603	0.0804892	0.0563931
28.4903	0.0808629	0.0564518
28.5203	0.0806127	0.056603
28.5503	0.0804093	0.0565527
28.5803	0.0804186	0.0565149
28.6103	0.0804427	0.0563778
28.6403	0.0805924	0.0565329
28.6703	0.0807891	0.0565376
28.7003	0.0807955	0.0564819
28.7303	0.0806657	0.056435
28.7603	0.080534	0.0563924
28.7903	0.0806342	0.0564206
28.8203	0.0806764	0.0564985
28.8503	0.0808097	0.0565434
28.8803	0.080471	0.0562582
28.9103	0.0806403
28.9403	0.0806011
28.9703	0.0804534
29.0003	0.0805351
29.0303	0.0806995
29.0603	0.0806207
29.0903	0.0804702
29.1203	0.0806735
29.1503	0.080524
29.1803	0.0807043
29.2103	0.0807026
29.2403	0.080683
29.2703	0.0807243
29.3003	0.0807724
29.3303	0.0806513
29.3603	0.0807185
29.3903	0.0807042
29.4203	0.0806269
29.4503	0.0808578
29.4803	0.0807084
29.5103	0.0807976
29.5403	0.0807821
29.5703	0.0808032
29.6003	0.080715
29.6303	0.0806525
29.6603	0.0808104
29.6903	0.0806655
29.7203	0.0807481
29.7503	0.0807868
29.7803	0.0806518
29.8103	0.0808115
29.8403	0.0807716
29.8703	0.0807851
29.9003	0.0806424
29.9303	0.0808034
29.9603	0.0809113
29.9903	0.0808739
30.0203	0.0807394
30.0503	0.0806537
30.0803	0.080814
30.1103	0.080775
30.1403	0.0808102
30.1703	0.0808402
30.2003	0.0806669
30.2303	0.0808018
30.2603	0.0808093
30.2903	0.0808654
30.3203	0.0807579
30.3503	0.0808497
30.3803	0.0808608
30.4103	0.08088
30.4403	0.0809015
30.4703	0.0808282
30.5003	0.0807122
30.5303	0.0807574
30.5603	0.0808825
30.5903	0.080953
30.6203	0.0808257
30.6503	0.0808427
30.6803	0.0808237
30.7103	0.0809303
30.7403	0.0807623
30.7703	0.0810515
30.8003	0.0808884
30.8303	0.0808054
30.8603	0.0808438
30.8903	0.0808764
30.9203	0.0808714
30.9503	0.0807539
30.9803	0.0808745
31.0103	0.080938
31.0403	0.0809475
31.0703	0.0808954
31.1003	0.0809317
31.1303	0.0808905
31.1603	0.0810442
31.1903	0.0810418
31.2203	0.0809075
31.2503	0.080834
31.2803	0.0807653
31.3103	0.0808653
31.3403	0.0810081
31.3703	0.081033
31.4003	0.081143
31.4303	0.0809842
31.4603	0.0810521
31.4903	0.0808069
31.5203	0.0809228
31.5503	0.0809753
31.5803	0.0810514
31.6103	0.0810051
31.6403	0.081046
31.6703	0.0810948
31.7003	0.0813233
31.7303	0.0810442
31.7603	0.0810526
31.7903	0.0811664
31.8203	0.081304
31.8503	0.0810421
31.8803	0.0810831
31.9103	0.0811495
31.9403	0.0810465
31.9703	0.0811507
32.0003	0.0810783
32.0303	0.0810957
32.0603	0.0810701
32.0903	0.0812723
32.1203	0.0812544
32.1503	0.0811681
32.1803	0.0810624
32.2103	0.0811633
32.2403	0.0810919
32.2703	0.0811374
32.3003	0.081106
32.3303	0.0811974
32.3603	0.0812304
32.3903	0.0810846
32.4203	0.0811825
32.4503	0.0812007
32.4803	0.0813558
32.5103	0.0811892
32.5403	0.0811795
32.5703	0.080959
32.6003	0.081233
32.6303	0.081186
32.6603	0.0812253
32.6903	0.0812943
32.7203	0.0812297
32.7503	0.0814861
32.7803	0.0811977
32.8103	0.0812633
32.8403	0.0810986
32.8703	0.081226
32.9003	0.0812799
32.9303	0.0811813
32.9603	0.081254
32.9903	0.0814019
33.0203	0.0812068
33.0503	0.0813002
33.0803	0.0813434
33.1103	0.0813807
33.1403	0.0811873
33.1703	0.0812075
33.2003	0.0811101
33.2303	0.0812946
33.2603	0.0811036
33.2903	0.0811597
33.3203	0.0812484
33.3503	0.0810626
33.3803	0.0812339
33.4103	0.0811213
33.4403	0.0811465
33.4703	0.0811042
33.5003	0.0812577
33.5303	0.0813432
33.5603	0.0812073
33.5903	0.0812927
33.6203	0.0811961
33.6503	0.0813022
33.6803	0.0812515
33.7103	0.0812909
33.7403	0.0812268
33.7703	0.0813151
33.8003	0.0812309
33.8303	0.0813171
33.8603	0.0811574
33.8903	0.0813655
33.9203	0.0813337
33.9503	0.0811888
33.9803	0.081239
34.0103	0.0812073
34.0403	0.0811777
34.0703	0.0811382
34.1003	0.0812117
34.1303	0.0812567
34.1603	0.0811461
34.1903	0.0811251
34.2203	0.0812186
34.2503	0.0811883
34.2803	0.0811836
34.3103	0.0810726
34.3403	0.0813097
34.3703	0.0812829
34.4003	0.081229
34.4303	0.081103
34.4603	0.0812694
34.4903	0.0811602
34.5203	0.0812152
34.5503	0.0812443
34.5803	0.0811084
34.6103	0.0812372
34.6403	0.0813219
34.6703	0.0813016
34.7003	0.0812434
34.7303	0.0811326
34.7603	0.0813049
34.7903	0.0811558
34.8203	0.0812599
34.8503	0.0812077
34.8803	0.0812804
34.9103	0.081209
34.9403	0.0812672
34.9703	0.0811951
35.0003	0.0812037
35.0303	0.0811824
35.0603	0.0812289
35.0903	0.0812386
35.1203	0.0813178
35.1503	0.0811615
35.1803	0.0812983
35.2103	0.081349
35.2403	0.0811138
35.2703	0.0813217
35.3003	0.0812362
35.3303	0.0811955
35.3603	0.0813487
35.3903	0.0812417
35.4203	0.0812569
35.4503	0.0813498
35.4803	0.0813333
35.5103	0.0812627
35.5403	0.0814928
35.5703	0.0812331
35.6003	0.0812902
35.6303	0.0811668
35.6603	0.0812519
35.6903	0.0813101
35.7203	0.0811883
35.7503	0.0813556
35.7803	0.0813434
35.8103	0.081312
35.8403	0.081207
35.8703	0.081284
35.9003	0.081239
35.9303	0.0811959
35.9603	0.0813631
35.9903	0.0811628
36.0203	0.0813023
36.0503	0.0813253
36.0803	0.0811097
36.1103	0.08154
36.1403	0.0812149
36.1703	0.0813747
36.2003	0.0814328
36.2303	0.0813092
36.2603	0.0813586
36.2903	0.0814656
36.3203	0.0814428
36.3503	0.0812662
36.3803	0.081257
36.4103	0.0814345
36.4403	0.0813062
36.4703	0.081332
36.5003	0.0813375
36.5303	0.0812872
36.5603	0.0813183
36.5903	0.081241
36.6203	0.0813499
36.6503	0.0814775
36.6803	0.0812248
36.7103	0.0813576
36.7403	0.0813344
36.7703	0.0811903
36.8003	0.0813611
36.8303	0.0814071
36.8603	0.0813401
36.8903	0.0812468
36.9203	0.0814216
36.9503	0.0813495
36.9803	0.0814098
37.0103	0.0813133
37.0403	0.0814314
37.0703	0.0813607
37.1003	0.0812622
37.1303	0.0813856
37.1603	0.0814692
37.1903	0.0814434
37.2203	0.0815255
37.2503	0.0814475
37.2803	0.081468
37.3103	0.0815637
37.3403	0.081378
37.3703	0.0813402
37.4003	0.0814597
37.4303	0.0816197
37.4603	0.0813093
37.4903	0.0815972
37.5203	0.0814578
37.5503	0.0813682
37.5803	0.0814018
37.6103	0.0814873
37.6403	0.0815676
37.6703	0.0814742
37.7003	0.0814726
37.7303	0.0814428
37.7603	0.0814983
37.7903	0.0814922
37.8203	0.0814105
37.8503	0.0815298
37.8803	0.0814718
37.9103	0.0814656
37.9403	0.0814646
37.9703	0.0815012
38.0003	0.0815234
38.0303	0.0815524
38.0603	0.0816619
38.0903	0.0815536
38.1203	0.0814499
38.1503	0.0815014
38.1803	0.0815674
38.2103	0.0814213
38.2403	0.0813519
38.2703	0.0816308
38.3003	0.0814248
38.3303	0.0814664
38.3603	0.0814952
38.3903	0.0815737
38.4203	0.0815573
38.4503	0.0815048
38.4803	0.0814913
38.5103	0.08161
38.5403	0.0816072
38.5703	0.0814431
38.6003	0.0816152
38.6303	0.0815434
38.6603	0.0814447
38.6903	0.0816433
38.7203	0.0815336
38.7503	0.0816977
38.7803	0.0814856
38.8103	0.0816958
38.8403	0.081721
38.8703	0.0816016
38.9003	0.0816417
38.9303	0.0816778
38.9603	0.0815632
38.9903	0.0816617
39.0203	0.0816212
39.0503	0.0816417
39.0803	0.0816593
39.1103	0.0815176
39.1403	0.081665
39.1703	0.0816604
39.2003	0.0817186
39.2303	0.0817052
39.2603	0.0817215
39.2903	0.0814998
39.3203	0.0816248
39.3503	0.0815117
39.3803	0.0815838
39.4103	0.0816691
39.4403	0.0816471
39.4703	0.0816338
39.5003	0.0817078
39.5303	0.0816423
39.5603	0.0816978
39.5903	0.0816539
39.6203	0.081662
39.6503	0.0818212
39.6803	0.081623
39.7103	0.0817073
39.7403	0.0816844
39.7703	0.0815567
39.8003	0.081554
39.8303	0.0816519
39.8603	0.0815537
39.8903	0.0816391
39.9203	0.0817066
39.9503	0.081579
39.9803	0.0816114
40.0103	0.0818184
40.0403	0.0817995
40.0703	0.0817189
40.1003	0.0816514
40.1303	0.0816212
40.1603	0.081688
40.1903	0.0817623
40.2203	0.0815993
40.2503	0.0816888
40.2803	0.0816528
40.3103	0.0817478
40.3403	0.0817827
40.3703	0.0817657
40.4003	0.0818418
40.4303	0.0816177
40.4603	0.0817868
40.4903	0.0816961
40.5203	0.0816176
40.5503	0.0816142
40.5803	0.0817343
40.6103	0.0817265
40.6403	0.0817109
40.6703	0.0816878
40.7003	0.0816719
40.7303	0.0817582
40.7603	0.0816625
40.7903	0.0817779
40.8203	0.0819672
40.8503	0.0818025
40.8803	0.0817616
40.9103	0.0817914
40.9403	0.0817312
40.9703	0.0817837
41.0003	0.0817342
41.0303	0.081706
41.0603	0.0817029
41.0903	0.0817506
41.1203	0.0817363
41.1503	0.0818419
41.1803	0.0818796
41.2103	0.0818025
41.2403	0.0816665
41.2703	0.0817841
41.3003	0.0817919
41.3303	0.0816604
41.3603	0.0816984
41.3903	0.081724
41.4203	0.0817917
41.4503	0.0818496
41.4803	0.0818973
41.5103	0.081827
41.5403	0.0818556
41.5703	0.0818322
41.6003	0.0818388
41.6303	0.081919
41.6603	0.0820117
41.6903	0.0818926
41.7203	0.0818579
41.7503	0.0818543
41.7803	0.0818334
41.8103	0.0817996
41.8403	0.0817207
41.8703	0.0818893
41.9003	0.0818831
41.9303	0.0818357
41.9603	0.0819116
41.9903	0.0819906
42.0203	0.0818667
42.0503	0.0819274
42.0803	0.0818384
42.1103	0.0817115
42.1403	0.0818589
42.1703	0.0819431
42.2003	0.0818903
42.2303	0.0818563
42.2603	0.0818141
42.2903	0.0820339
42.3203	0.081925
42.3503	0.0819071
42.3803	0.0819894
42.4103	0.0819362
42.4403	0.0817894
42.4703	0.0818456
42.5003	0.0817857
42.5303	0.0818363
42.5603	0.0822204
42.5903	0.0819424
42.6203	0.0820397
42.6503	0.0820013
42.6803	0.0818366
42.7103	0.0820237
42.7403	0.0819431
42.7703	0.0819797
42.8003	0.081993
42.8303	0.081912
42.8603	0.0820994
42.8903	0.081907
42.9203	0.0817536
42.9503	0.0818518
42.9803	0.081934
43.0103	0.0821058
43.0403	0.0819898
43.0703	0.0818943
43.1003	0.0820197
43.1303	0.082096
43.1603	0.081952
43.1903	0.0818446
43.2203	0.082152
43.2503	0.0819907
43.2803	0.0820351
43.3103	0.0820542
43.3403	0.0821002
43.3703	0.0821173
43.4003	0.0820684
43.4303	0.0820587
43.4603	0.0820303
43.4903	0.0820998
43.5203	0.0821573
43.5503	0.0819798
43.5803	0.0818774
43.6103	0.0821056
43.6403	0.0820387
43.6703	0.0820675
43.7003	0.0820233
43.7303	0.0820891
43.7603	0.082098
43.7903	0.0820838
43.8203	0.0822115
43.8503	0.082247
43.8803	0.0820435
43.9103	0.0821316
43.9403	0.0822029
43.9703	0.0820591
44.0003	0.0819292
44.0303	0.0819414
44.0603	0.0819092
44.0903	0.0819617
44.1203	0.0820077
44.1503	0.0821228
44.1803	0.0819457
44.2103	0.0820204
44.2403	0.0819648
44.2703	0.0820749
44.3003	0.0821108
44.3303	0.0821058
44.3603	0.08226
44.3903	0.0821781
44.4203	0.0822201
44.4503	0.0820877
44.4803	0.0820982
44.5103	0.082167
44.5403	0.0821326
44.5703	0.0820752
44.6003	0.0821439
44.6303	0.0819847
44.6603	0.0820132
44.6903	0.0822109
44.7203	0.0821232
44.7503	0.082014
44.7803	0.0821582
44.8103	0.0821619
44.8403	0.0820922
44.8703	0.0818925
44.9003	0.0820711
44.9303	0.0820429
44.9603	0.0820022
44.9903	0.0820137
45.0203	0.0820714
45.0503	0.0821721
45.0803	0.0821693
45.1103	0.0821413
45.1403	0.0820403
45.1703	0.0821417
45.2003	0.0821852
45.2303	0.0820163
45.2603	0.0821341
45.2903	0.0823013
45.3203	0.082162
45.3503	0.0820919
45.3803	0.0819447
45.4103	0.0821572
45.4403	0.0821962
45.4703	0.0822997
45.5003	0.0820939
45.5303	0.0819933
45.5603	0.0820446
45.5903	0.0821392
45.6203	0.0822562
45.6503	0.0822301
45.6803	0.0821058
45.7103	0.0820587
45.7403	0.0823156
45.7703	0.0821545
45.8003	0.0820284
45.8303	0.0821745
45.8603	0.082096
45.8903	0.0820964
45.9203	0.0821587
45.9503	0.0821359
45.9803	0.0821634
46.0103	0.0821327
46.0403	0.0821539
46.0703	0.0822772
46.1003	0.0822719
46.1303	0.0821776
46.1603	0.0822128
46.1903	0.0820804
46.2203	0.0822745
46.2503	0.0821115
46.2803	0.0823537
46.3103	0.0820091
46.3403	0.0822159
46.3703	0.0821762
46.4003	0.0822376
46.4303	0.0821746
46.4603	0.0820336
46.4903	0.0821461
46.5203	0.0821585
46.5503	0.0820675
46.5803	0.0820794
46.6103	0.0823243
46.6403	0.0822296
46.6703	0.0823273
46.7003	0.0823183
46.7303	0.0823241
46.7603	0.0821964
46.7903	0.0822853
46.8203	0.0822824
46.8503	0.0822621
46.8803	0.0824068
46.9103	0.0823115
46.9403	0.0821253
46.9703	0.0823231
47.0003	0.0821709
47.0303	0.0823495
47.0603	0.082107
47.0903	0.0823422
47.1203	0.0822234
47.1503	0.0822083
47.1803	0.0822089
47.2103	0.0823011
47.2403	0.0823518
47.2703	0.0823094
47.3003	0.0822031
47.3303	0.0822252
47.3603	0.0824924
47.3903	0.0823485
47.4203	0.0823623
47.4503	0.0823701
47.4803	0.0821898
47.5103	0.0824111
47.5403	0.0822729
47.5703	0.0822771
47.6003	0.0824121
47.6303	0.0821402
47.6603	0.0822728
47.6903	0.0823213
47.7203	0.0822805
47.7503	0.082338
47.7803	0.0823275
47.8103	0.0823196
47.8403	0.0823696
47.8703	0.0824519
47.9003	0.0823688
47.9303	0.0822972
47.9603	0.0823892
47.9903	0.0823516
48.0203	0.0823394
48.0503	0.0823385
48.0803	0.0822476
48.1103	0.0822829
48.1403	0.08245
48.1703	0.0824571
48.2003	0.0824012
48.2303	0.0823888
48.2603	0.0823338
48.2903	0.0822476
48.3203	0.0822096
48.3503	0.0822272
48.3803	0.0823815
48.4103	0.0824858
48.4403	0.0824839
48.4703	0.0824589
48.5003	0.0824407
48.5303	0.0823507
48.5603	0.0824175
48.5903	0.0823771
48.6203	0.082313
48.6503	0.082399
48.6803	0.0824471
48.7103	0.0823145
48.7403	0.0824739
48.7703	0.0823729
48.8003	0.0824562
48.8303	0.0824477
48.8603	0.0824167
48.8903	0.0824075
48.9203	0.082428
48.9503	0.0824824
48.9803	0.0823525
49.0103	0.0823099
49.0403	0.0825069
49.0703	0.0825608
49.1003	0.0824778
49.1303	0.0826675
49.1603	0.0824733
49.1903	0.0826849
49.2203	0.0825992
49.2503	0.0825063
49.2803	0.0826084
49.3103	0.0825142
49.3403	0.0825754
49.3703	0.0824234
49.4003	0.082571
49.4303	0.0824481
49.4603	0.0827476
49.4903	0.0828431
49.5203	0.0825444
49.5503	0.0825771
49.5803	0.082648
49.6103	0.0826625
49.6403	0.0826354
49.6703	0.0825806
49.7003	0.0825706
49.7303	0.0827016
49.7603	0.0827852
49.7903	0.0827886
49.8203	0.0825832
49.8503	0.0827221
49.8803	0.0828106
49.9103	0.0826481
49.9403	0.082815
49.9703	0.0826475
50.0003	0.0828594
50.0303	0.0826409
50.0603	0.0827865
50.0903	0.0827698
50.1203	0.0827487
50.1503	0.0826268
50.1803	0.0826826
50.2103	0.0828646
50.2403	0.0826804
50.2703	0.0827373
50.3003	0.0826235
50.3303	0.0828047
50.3603	0.0826872
50.3903	0.0826353
50.4203	0.0828187
50.4503	0.0827566
50.4803	0.0828519
50.5103	0.0827029
50.5403	0.0827909
50.5703	0.0826901
50.6003	0.0828132
50.6303	0.0825875
50.6603	0.0826071
50.6903	0.082701
50.7203	0.0827333
50.7503	0.0826596
50.7803	0.0826687
50.8103	0.0826212
50.8403	0.0826482
50.8703	0.0826286
50.9003	0.0825221
50.9303	0.0826436
50.9603	0.0827926
50.9903	0.0825918
51.0203	0.0827259
51.0503	0.0826554
51.0803	0.0827963
51.1103	0.0826885
51.1403	0.0826089
51.1703	0.0825876
51.2003	0.0824776
51.2303	0.0825864
51.2603	0.0825839
51.2903	0.0827263
51.3203	0.0826842
51.3503	0.0825412
51.3803	0.082497
51.4103	0.0825653
51.4403	0.0826153
51.4703	0.0827431
51.5003	0.0825632
51.5303	0.0827356
51.5603	0.0826425
51.5903	0.0824305
51.6203	0.0828531
51.6503	0.0826042
51.6803	0.0827555
51.7103	0.0827186
51.7403	0.0827847
51.7703	0.0826372
51.8003	0.0826305
51.8303	0.0826053
51.8603	0.0826475
51.8903	0.0824664
51.9203	0.0826259
51.9503	0.0825816
51.9803	0.0826809
52.0103	0.0824427
52.0403	0.0827805
52.0703	0.0827667
52.1003	0.0826088
52.1303	0.0827215
52.1603	0.0827093
52.1903	0.0826989
52.2203	0.0826086
52.2503	0.0825933
52.2803	0.082861
52.3103	0.0827167
52.3403	0.0827035
52.3703	0.082626
52.4003	0.0825936
52.4303	0.082611
52.4603	0.0827746
52.4903	0.0826626
52.5203	0.0825517
52.5503	0.0826562
52.5803	0.0825647
52.6103	0.0826572
52.6403	0.0827242
52.6703	0.0827304
52.7003	0.0825644
52.7303	0.0825999
52.7603	0.0826921
52.7903	0.0827423
52.8203	0.0826053
52.8503	0.0826065
52.8803	0.0825941
52.9103	0.0825858
52.9403	0.0827804
52.9703	0.0827108
53.0003	0.0825764
53.0303	0.0827256
53.0603	0.082716
53.0903	0.0826157
53.1203	0.0828138
53.1503	0.0828618
53.1803	0.0827651
53.2103	0.0827528
53.2403	0.0827443
53.2703	0.0827093
53.3003	0.0827181
53.3303	0.0828439
53.3603	0.0827749
53.3903	0.0827651
53.4203	0.0827555
53.4503	0.0826368
53.4803	0.0827331
53.5103	0.0826737
53.5403	0.0827865
53.5703	0.0827725
53.6003	0.0827614
53.6303	0.082723
53.6603	0.0828692
53.6903	0.0827277
53.7203	0.0827792
53.7503	0.0827996
53.7803	0.0826448
53.8103	0.08273
53.8403	0.0826989
53.8703	0.0827673
53.9003	0.0825663
53.9303	0.0827938
53.9603	0.0828784
53.9903	0.0828264
54.0203	0.0828967
54.0503	0.0828266
54.0803	0.0828001
54.1103	0.0829116
54.1403	0.0826572
54.1703	0.0829584
54.2003	0.0827577
54.2303	0.0827625
54.2603	0.0827622
54.2903	0.0827656
54.3203	0.0828287
54.3503	0.0826881
54.3803	0.0828043
54.4103	0.0828443
54.4403	0.0827875
54.4703	0.082849
54.5003	0.0827987
54.5303	0.082859
54.5603	0.0828854
54.5903	0.0828738
54.6203	0.0829517
54.6503	0.0828691
54.6803	0.082944
54.7103	0.0827136
54.7403	0.0826823
54.7703	0.0829498
54.8003	0.0827882
54.8303	0.0828949
54.8603	0.0828956
54.8903	0.082917
54.9203	0.0829155
54.9503	0.0830025
54.9803	0.0828352
55.0103	0.0830052
55.0403	0.0828209
55.0703	0.0827944
55.1003	0.0828247
55.1303	0.082822
55.1603	0.0830766
55.1903	0.0829324
55.2203	0.0829434
55.2503	0.0827846
55.2803	0.0828909
55.3103	0.0829129
55.3403	0.0828628
55.3703	0.0827607
55.4003	0.0830016
55.4303	0.0828233
55.4603	0.082918
55.4903	0.083107
55.5203	0.0829676
55.5503	0.0831732
55.5803	0.0830725
55.6103	0.0828385
55.6403	0.0830547
55.6703	0.0829315
55.7003	0.0829818
55.7303	0.0828627
55.7603	0.0829944
55.7903	0.0830639
55.8203	0.0829207
55.8503	0.0829765
55.8803	0.0829149
55.9103	0.0829339
55.9403	0.0829507
55.9703	0.0829705
56.0003	0.0829297
56.0303	0.0828652
56.0603	0.0830136
56.0903	0.0829573
56.1203	0.0829751
56.1503	0.0830147
56.1803	0.0829925
56.2103	0.0832371
56.2403	0.083116
56.2703	0.0830241
56.3003	0.0829981
56.3303	0.0829635
56.3603	0.0830734
56.3903	0.0830772
56.4203	0.0829062
56.4503	0.0829755
56.4803	0.083004
56.5103	0.0830095
56.5403	0.0829857
56.5703	0.083163
56.6003	0.0830515
56.6303	0.0829458
56.6603	0.0830028
56.6903	0.0830906
56.7203	0.0831408
56.7503	0.0830091
56.7803	0.0830067
56.8103	0.0831482
56.8403	0.0829188
56.8703	0.0831195
56.9003	0.0830409
56.9303	0.0828988
56.9603	0.0830805
56.9903	0.0830003
57.0203	0.0830073
57.0503	0.0830315
57.0803	0.0829825
57.1103	0.0829828
57.1403	0.0830244
57.1703	0.0829471
57.2003	0.0830979
57.2303	0.0829982
57.2603	0.0829764
57.2903	0.0830833
57.3203	0.0830632
57.3503	0.0832089
57.3803	0.0831749
57.4103	0.0830994
57.4403	0.083119
57.4703	0.0830301
57.5003	0.0832625
57.5303	0.0830451
57.5603	0.0832747
57.5903	0.0831211
57.6203	0.0831152
57.6503	0.0830716
57.6803	0.0830147
57.7103	0.0830868
57.7403	0.0832847
57.7703	0.0831203
57.8003	0.0830997
57.8303	0.0831508
57.8603	0.0831451
57.8903	0.0831224
57.9203	0.0830188
57.9503	0.0832308
57.9803	0.0833359
58.0103	0.0829717
58.0403	0.0833813
58.0703	0.0831605
58.1003	0.0831695
58.1303	0.0830576
58.1603	0.0833887
58.1903	0.0830971
58.2203	0.0831256
58.2503	0.0831571
58.2803	0.0831808
58.3103	0.0832291
58.3403	0.0830843
58.3703	0.0832594
58.4003	0.083151
58.4303	0.0832255
58.4603	0.0830602
58.4903	0.083118
58.5203	0.0831492
58.5503	0.0830584
58.5803	0.0831821
58.6103	0.0830935
58.6403	0.0830811
58.6703	0.0832313
58.7003	0.0832844
58.7303	0.0832094
58.7603	0.0831423
58.7903	0.0832334
58.8203	0.0832943
58.8503	0.083109
58.8803	0.0832598
58.9103	0.0833071
58.9403	0.08326
58.9703	0.083299
59.0003	0.08322
59.0303	0.0832206
59.0603	0.0832033
59.0903	0.0832552
59.1203	0.0832688
59.1503	0.0833258
59.1803	0.0831428
59.2103	0.0831495
59.2403	0.0832685
59.2703	0.0833393
59.3003	0.0831339
59.3303	0.0831596
59.3603	0.0831434
59.3903	0.0833435
59.4203	0.0832121
59.4503	0.0832815
59.4803	0.083361
59.5103	0.083222
59.5403	0.0832061
59.5703	0.0832274
59.6003	0.0834135
59.6303	0.0833054
59.6603	0.0833355
59.6903	0.0834097
59.7203	0.0833225
59.7503	0.0833113
59.7803	0.0832627
59.8103	0.0833004
59.8403	0.0833285
59.8703	0.0832601
59.9003	0.0833476
[truncated: 562 more rows]
