# Supplementary material for: Ideal efficacy photoswitching for chromocontrol of TRPC4/5 channel functions in live tissues
Source: Nat Chem Biol. 2026 Jan 16;22(2):180–91. doi: 10.1038/s41589-025-02085-x (PMC12858405; doi:10.1038/s41589-025-02085-x)
Supplement: Supplementary file 9 — Statistical source data. [file 41589_2025_2085_MOESM9_ESM.xlsx]

## Sheet: Statistical analysis_on
ON Switch (panel d-e)
sweep	1	2	3	4	5	6	7	8	9	10	11	12	13	14	15	16	17	18	19	20	21	22	23	24	25	26	27	28	29	30	31	32	33	34	35	36
mV	6	5.78	5.56	5.34	5.12	4.9	4.68	4.46	4.24	4.02	3.8	3.58	3.36	3.14	2.92	2.7	2.48	2.26	2.04	1.82	1.6	1.38	1.16	0.94	0.72	0.5	0.28	0.06	-0.16	-0.38	-0.6	-0.82	-1.04	-1.26	-1.48	-1.7
nm	330	335	340	345	350	355	360	365	370	375	380	385	390	395	400	405	410	415	420	425	430	435	440	445	450	455	460	465	470	475	480	485	490	495	500	505
300-350 ms	on
cell No1	-3.80896	-4.78963	-5.48608	-6.56619	-5.58935	-6.50652	-7.04621	-6.37756	-5.40778	-4.10392	-3.11501	-2.21285	-2.09027	-1.98488	-1.70087	-1.90646	-1.83355	-1.85856	-1.93336	-1.97105	-1.80416	-1.8789	-1.84177	-1.84905	-1.9675	-1.84215	-1.85141	-1.98508	-1.93013	-2.14402	-2.24081	-2.46909	-2.14202	-2.16686	-2.04447	-1.89684
cell No2
cell No3	-22.1512	-25.6257	-31.8685	-35.8329	-37.0056	-39.442	-38.75	-38.2008	-34.6858	-26.7957	-16.0239	-9.35636	-8.03238	-4.32329	-5.55655	-3.73379	-3.20615	-3.46578	-3.41664	-4.56845	-6.33191	-7.98933	-8.18868	-8.03903	-8.4017	-7.64573	-7.80179	-7.46465	-8.07739	-7.98751	-8.56919	-10.8415	-7.67997	-8.61969	-9.98282	-8.67922
cell No4	-32.1397	-40.7953	-37.9598	-40.4016	-40.9479	-44.4793	-47.8472	-42.3751	-41.1481	-34.9323	-26.1295	-22.6238	-16.6978	-20.1114	-17.9389	-18.796	-17.7597	-22.0126	-19.5911	-19.6251	-20.2242	-19.4964	-19.9229	-19.0101	-19.4557	-21.1679	-23.8484	-24.6406	-24.9112	-26.9018	-21.2583	-22.9136	-24.4347	-19.7927	-24.326	-19.3445
cell No5	-36.5099	-50.2669	-63.957	-68.1713	-77.8144	-86.0934	-86.1618	-75.0141	-67.4332	-46.6434	-28.7034	-13.8705	-11.0352	-5.16254	-5.20321	-6.27067	-10.1212	-8.11283	-10.1217	-9.8175	-13.2598	-8.84805	-10.109	-11.3489	-9.6762	-12.5654	-8.86779	-10.05	-8.95149	-10.268	-8.80919	-7.83295	-10.647	-11.9026	-9.14088	-16.4438
cell No6	-24.4014	-25.6742	-29.8735	-32.7416	-36.051	-35.5843	-37.5236	-35.2911	-30.6982	-22.5703	-13.43	-10.7036	-5.66806	-7.00148	-5.60689	-6.23581	-6.62693	-6.21564	-6.61411	-6.82373	-7.61077	-6.79179	-8.49549	-8.70023	-7.1407	-6.55406	-7.19243	-7.85629	-9.19024	-8.42344	-7.95968	-8.99816	-7.66654	-9.51508	-8.54939	-8.99644
cell No7	-19.3125	-20.6455	-26.1007	-29.1624	-32.1038	-32.232	-29.3716	-30.8127	-26.8047	-19.6095	-14.0573	-9.73379	-6.86364	-6.29569	-5.60793	-5.13349	-5.81378	-5.90326	-5.9931	-5.73536	-5.47367	-5.60397	-5.63574	-5.17711	-6.06986	-5.45663	-5.1314	-6.64457	-8.61622	-7.33363	-6.9422	-7.73677	-7.85457	-6.84812	-7.20979	-7.00516
cell No8	-15.6353	-21.1162	-26.6384	-26.1393	-28.223	-32.9179	-32.6996	-30.5854	-24.7037	-18.0015	-13.1291	-8.17811	-5.26619	-5.77251	-5.69652	-4.15783	-4.6872	-6.0684	-5.93842	-5.65226	-5.43964	-5.62877	-4.85487	-5.53079	-5.21325	-6.25132	-5.13297	-4.51437	-5.45953	-6.47884	-7.16519	-6.99236	-6.35351	-7.1346	-7.28001	-10.2355
cell No9	-10.4642	-8.0009	-9.4283	-9.90909	-10.1319	-11.3465	-11.1007	-10.6526	-11.0509	-9.37457	-7.22418	-7.21773	-6.34959	-6.46702	-6.03817	-5.18006	-5.09714	-5.53038	-4.91254	-5.65547	-5.52958	-6.3162	-6.99875	-5.98976	-6.68793	-5.95731	-6.68115	-7.58375	-6.85478	-7.61187	-7.98866	-6.50626	-6.10746	-7.5485	-8.20365	-7.81004
cell No10	-40.2524	-51.6602	-61.7339	-67.572	-71.9654	-80.685	-76.7021	-76.2113	-63.5017	-47.8571	-30.8655	-16.2574	-8.55667	-7.23486	-7.15534	-5.49322	-6.04119	-5.37139	-5.89141	-6.91046	-5.72515	-5.81352	-5.70104	-5.24161	-6.27525	-6.55908	-5.7135	-6.31862	-6.80994	-4.26634	-5.55602	-6.93038	-6.50653	-6.00028	-7.12451	-6.11719
cell No11	-33.2425	-42.2826	-48.4523	-55.2757	-59.5476	-65.2502	-62.2927	-62.0282	-50.5678	-39.5893	-24.412	-12.7785	-8.36665	-6.99943	-6.16872	-4.93958	-5.66817	-5.06487	-3.78991	-4.49051	-4.70744	-4.72273	-5.10067	-5.32595	-5.23377	-4.74986	-5.46331	-5.3306	-5.05328	-5.61148	-6.73567	-6.79008	-6.45338	-7.52569	-7.4261	-6.98879
cell No12	-18.5591	-22.1968	-24.6721	-26.0659	-28.293	-30.1561	-32.4732	-28.1781	-27.8965	-24.1208	-14.6861	-10.9835	-7.73182	-5.15802	-6.53802	-7.49632	-9.94082	-7.66621	-8.2647	-12.5146	-10.4389	-10.2894	-11.0626	-9.82465	-11.2452	-8.70941	-9.701	-7.29507	-7.28519	-8.54202	-7.92895	-9.1241	-8.83651	-7.71014	-10.7941	-9.61333
mean	-23.3161	-28.4594	-33.2882	-36.1671	-38.8794	-42.2448	-41.9972	-39.6115	-34.8999	-26.6907	-17.4342	-11.2651	-7.87802	-6.95556	-6.65556	-6.30393	-6.98144	-7.02454	-6.95154	-7.61496	-7.86774	-7.57992	-7.99195	-7.82156	-7.94246	-7.95081	-7.94411	-8.15306	-8.46722	-8.68809	-8.28671	-8.83047	-8.60747	-8.61493	-9.28016	-9.37552
SD	11.3278	15.83	18.7818	20.5495	22.9342	25.5971	24.7878	23.1439	19.5852	14.2817	8.92461	5.26553	3.70228	4.61859	3.98972	4.39522	4.34112	5.26519	4.75969	4.86155	5.09147	4.52588	4.73669	4.54542	4.53506	5.11065	5.68446	5.84767	5.84393	6.43842	4.67353	5.11572	5.64988	4.39808	5.4736	4.80706
SEM	3.41546	4.77293	5.66292	6.1959	6.91492	7.71782	7.47381	6.97816	5.90516	4.3061	2.69087	1.58762	1.11628	1.39256	1.20294	1.32521	1.3089	1.58751	1.4351	1.46581	1.53514	1.3646	1.42817	1.3705	1.36737	1.54092	1.71393	1.76314	1.76201	1.94126	1.40912	1.54245	1.7035	1.32607	1.65035	1.44938
500-550 ms	440 nm
cell No1	-1.90836	-1.84613	-2.0055	-1.94288	-1.88422	-1.88607	-2.02323	-2.04158	-1.98742	-2.03868	-1.92095	-1.83036	-1.91923	-1.86648	-1.93055	-1.94187	-1.88124	-1.87486	-1.97927	-1.84703	-1.8194	-1.87111	-1.85801	-1.83706	-1.96273	-1.87826	-1.92606	-1.93555	-1.95501	-2.23404	-2.35613	-2.33142	-2.058	-2.24232	-1.85598	-1.83977
cell No2
cell No3	-5.83303	-7.20943	-5.4846	-5.2713	-4.4046	-3.34161	-4.15636	-3.79589	-4.6787	-4.8283	-3.87168	-4.53219	-5.67744	-4.43032	-5.63318	-3.8328	-4.03069	-3.25252	-3.47341	-6.48606	-4.33622	-6.29416	-8.76029	-8.14343	-10.3742	-7.22498	-7.03631	-8.16446	-7.18446	-7.90943	-9.72413	-8.67519	-9.95374	-8.55374	-8.65922	-8.75556
cell No4	-19.1062	-19.5634	-19.7791	-21.6627	-21.557	-20.8146	-22.5031	-20.6331	-21.4525	-21.315	-21.7172	-20.241	-19.6606	-21.9505	-21.246	-20.9351	-19.0379	-21.0926	-18.6303	-19.7393	-19.1932	-19.4714	-18.8488	-22.3382	-19.0024	-25.9895	-24.7581	-21.4123	-22.7602	-24.5751	-22.5349	-23.2573	-24.835	-24.6717	-21.8318	-21.4795
cell No5	-4.20052	-4.94606	-4.31374	-5.86406	-7.53956	-5.74115	-4.06058	-4.70784	-3.98793	-7.03677	-6.79846	-7.01539	-6.07475	-9.70862	-4.47008	-6.03054	-8.26862	-10.3137	-9.20746	-14.6203	-12.6925	-7.41276	-10.2558	-9.2791	-10.0158	-8.19145	-8.4102	-9.4858	-7.97262	-8.21554	-9.20121	-9.10067	-11.1612	-11.111	-9.53109	-14.8037
cell No6	-6.16871	-5.87265	-4.98516	-4.90434	-4.20142	-5.27334	-7.04706	-6.18753	-5.67818	-6.7106	-5.33812	-7.37903	-5.34097	-5.03299	-6.22412	-7.00478	-8.24786	-7.09587	-7.37573	-7.67337	-7.59682	-8.88458	-8.98062	-7.92586	-6.44933	-7.43211	-7.38391	-7.34395	-8.74207	-7.70868	-8.78135	-8.10722	-5.94703	-8.54437	-8.31713	-7.74346
cell No7	-5.70036	-5.77604	-7.40687	-7.28331	-6.54136	-5.97571	-5.69633	-6.04363	-5.746	-6.51153	-5.80673	-5.40862	-6.14662	-5.2469	-6.1306	-4.61801	-5.74104	-5.03523	-5.13952	-6.09545	-5.15613	-5.48509	-5.51557	-5.90908	-5.27508	-6.31639	-6.09646	-8.00371	-7.28461	-7.55874	-9.12645	-7.09982	-7.78219	-7.28755	-7.41262	-7.32263
cell No8	-4.87301	-3.5408	-5.57952	-5.63429	-6.08242	-5.47075	-4.16896	-5.31553	-4.91271	-4.49631	-6.96983	-5.60301	-5.16127	-7.24153	-5.45655	-4.98371	-5.97339	-5.49582	-5.28792	-6.05026	-6.67193	-5.27644	-4.80833	-5.46321	-4.69614	-6.30136	-6.55413	-5.36277	-5.54455	-6.15175	-6.40636	-7.11699	-5.45716	-8.75218	-8.03638	-8.76393
cell No9	-4.64122	-5.23825	-5.27709	-6.29891	-6.61073	-4.77448	-5.64237	-5.76186	-5.20852	-5.29551	-7.04284	-5.67608	-6.34347	-5.94919	-6.3307	-5.20899	-5.81872	-5.12493	-5.58099	-6.37559	-6.85259	-5.82584	-7.1374	-7.24759	-7.48785	-6.57987	-7.0999	-6.9643	-7.57424	-7.27439	-6.30111	-6.63713	-6.75902	-8.21097	-7.31429	-6.96643
cell No10	-5.3832	-6.1358	-6.79281	-5.71777	-4.24265	-5.39516	-6.3788	-5.25956	-5.41271	-4.95803	-4.62559	-5.92518	-4.2929	-6.15293	-5.04067	-6.11325	-5.53929	-6.33092	-4.89958	-5.69637	-6.18286	-6.99424	-6.47111	-5.34417	-6.06611	-6.45348	-4.81079	-6.05636	-4.8954	-4.16804	-4.80817	-7.42424	-5.51773	-3.79453	-5.90174	-6.78018
cell No11	-5.43966	-6.0167	-5.75688	-6.78464	-6.04548	-6.45535	-4.9216	-6.84654	-6.63963	-6.71312	-6.07	-5.94731	-5.26366	-6.83952	-5.88494	-5.3008	-5.78716	-4.80616	-4.30458	-3.98822	-4.91505	-4.60501	-4.93737	-5.52458	-5.88722	-5.63103	-5.25388	-4.66083	-5.54832	-5.55904	-6.14696	-6.42247	-7.65911	-5.73851	-7.14105	-7.1457
cell No12	-6.45034	-7.52942	-8.12349	-6.89947	-6.37609	-9.75424	-9.04688	-7.8242	-8.03639	-6.69236	-5.67506	-5.86999	-5.5564	-5.653	-6.38195	-9.58062	-9.41965	-8.35976	-10.6984	-11.1837	-10.105	-10.0214	-10.5199	-10.6842	-11.4397	-7.47042	-7.18274	-6.84431	-8.03035	-9.17676	-6.96038	-8.72764	-8.7451	-8.36436	-8.24589	-10.0333
mean	-6.33678	-6.6977	-6.86406	-7.11488	-6.86232	-6.8075	-6.87685	-6.76521	-6.7037	-6.9633	-6.89423	-6.85711	-6.4943	-7.27927	-6.79358	-6.86822	-7.2496	-7.16204	-6.96157	-8.15961	-7.77471	-7.46746	-8.00847	-8.15423	-8.05968	-8.13354	-7.86477	-7.83948	-7.9538	-8.23013	-8.3952	-8.62728	-8.71594	-8.84284	-8.56792	-9.23947
SD	4.41207	4.55513	4.57843	5.03222	5.12674	5.03327	5.49664	4.84809	5.11963	4.98077	5.14339	4.6673	4.53449	5.23082	4.96086	5.03817	4.42611	5.16103	4.60075	5.13052	4.76396	4.52955	4.44092	5.26047	4.56294	6.14722	5.86434	4.93295	5.2723	5.77668	5.17516	5.18715	5.88217	5.81045	4.84165	5.0807
SEM	1.33029	1.37342	1.38045	1.51727	1.54577	1.51759	1.6573	1.46175	1.54363	1.50176	1.55079	1.40724	1.3672	1.57715	1.49575	1.51906	1.33452	1.55611	1.38718	1.54691	1.43639	1.36571	1.33899	1.58609	1.37578	1.85346	1.76817	1.48734	1.58966	1.74173	1.56037	1.56398	1.77354	1.75192	1.45981	1.53189
OFF Switch (panel f-g)
sweep	1	2	3	4	5	6	7	8	9	10	11	12	13	14	15	16	17	18	19	20	21	22	23	24	25	26	27	28	29	30	31	32	33	34	35	36
mV	6	5.78	5.56	5.34	5.12	4.9	4.68	4.46	4.24	4.02	3.8	3.58	3.36	3.14	2.92	2.7	2.48	2.26	2.04	1.82	1.6	1.38	1.16	0.94	0.72	0.5	0.28	0.06	-0.16	-0.38	-0.6	-0.82	-1.04	-1.26	-1.48	-1.7
nm	330	335	340	345	350	355	360	365	370	375	380	385	390	395	400	405	410	415	420	425	430	435	440	445	450	455	460	465	470	475	480	485	490	495	500	505
330-350 ms	360 nm (1)
cell No1	-3.92636	-3.32892	-3.39608	-3.47823	-3.91006	-3.68733	-3.18091	-3.31855	-3.94813	-3.47086	-3.20898	-3.50508	-3.72728	-3.43607	-3.32324	-3.43977	-3.54616	-3.73049	-3.62556	-3.16793	-3.3546	-3.57444	-3.6768	-3.72117	-3.68086	-3.24048	-3.62126	-3.38214	-3.67772	-3.6632	-3.53634	-3.72611	-3.5556	-3.57274	-4.13153	-3.50732
cell No2
cell No3	-23.7145	-28.0017	-29.1938	-28.35	-34.3855	-30.4346	-33.3277	-33.5787	-33.3268	-36.9127	-38.2068	-34.6528	-35.3922	-35.7132	-35.0159	-36.287	-36.1973	-34.0346	-34.9109	-35.0923	-33.3108	-35.7756	-35.4166	-35.3789	-35.11	-34.4323	-35.3949	-34.0176	-35.9576	-34.4545	-36.1266	-34.1299	-35.0463	-36.4268	-38.457	-36.4547
cell No4	-48.3192	-50.1736	-54.7678	-52.8197	-54.3889	-53.5869	-54.191	-57.1099	-57.0559	-51.6269	-57.826	-54.073	-55.0914	-52.3635	-58.4181	-56.593	-58.9967	-55.9144	-57.4496	-58.4141	-55.1681	-57.0569	-60.3893	-59.3308	-59.0795	-60.3613	-57.8373	-61.5075	-58.5083	-57.5322	-58.4739	-60.8132	-55.3019	-58.865	-57.7586	-57.9936
cell No5	-47.4703	-49.0162	-55.7886	-53.4875	-52.9386	-55.0289	-56.0755	-53.473	-54.582	-56.5202	-58.3416	-57.3038	-58.6228	-60.1313	-59.5264	-61.7713	-60.4558	-60.2466	-59.8289	-60.5106	-57.5254	-60.7598	-58.4251	-59.0654	-61.6132	-57.6848	-61.1687	-60.272	-61.3574	-62.8433	-62.717	-64.3416	-63.3049	-64.5965	-63.4782	-63.9097
cell No6	-72.7967	-69.6213	-74.7414	-75.1715	-74.2355	-77.0039	-75.0871	-77.5528	-78.7436	-78.9457	-78.3609	-80.5399	-81.0216	-81.3516	-82.705	-81.4855	-80.4129	-84.3391	-92.8358	-84.6269	-87.5424	-86.3534	-86.9391	-87.9313	-87.2981	-88.0222	-86.1925	-90.9967	-97.4207	-94.8617	-92.0893	-94.7098	-95.1622	-96.8305	-97.3734	-96.3373
cell No7	-26.2863	-29.8867	-29.9263	-30.501	-33.1796	-31.9857	-29.6523	-31.3987	-33.431	-32.8759	-30.1519	-31.0139	-32.2973	-31.1179	-33.8112	-33.537	-30.7019	-34.0518	-33.9728	-30.7604	-33.2297	-35.1126	-32.8555	-34.4402	-34.793	-30.5853	-36.1326	-35.4663	-38.2444	-34.7107	-32.388	-34.3299	-34.3608	-34.1857	-36.4728	-34.153
cell No8	-15.5873	-18.1362	-17.3504	-17.2193	-16.9413	-19.2833	-18.3556	-19.6003	-20.1493	-20.0308	-19.2432	-20.4894	-18.8665	-22.2305	-19.8405	-19.9335	-20.7213	-19.5497	-19.0249	-23.7632	-20.6092	-21.8823	-23.2009	-20.6481	-23.2007	-23.586	-23.6039	-26.9789	-22.522	-25.3663	-25.0525	-23.4443	-24.475	-23.7093	-22.7979	-23.6649
cell No9	-11.2885	-13.1371	-12.6697	-12.247	-11.059	-11.2964	-12.6779	-13.7193	-12.525	-11.9825	-10.6708	-14.1465	-14.6576	-13.153	-13.9454	-14.8855	-16.0736	-14.9352	-14.112	-14.8342	-14.8736	-13.2474	-16.2237	-13.7332	-14.3734	-15.1343	-13.3253	-14.9791	-15.2529	-14.0454	-15.4408	-17.2109	-15.7785	-15.6237	-14.8151	-15.2156
cell No10	-70.5339	-75.9073	-74.284	-77.409	-78.6095	-79.3525	-77.7883	-77.9739	-72.4396	-74.0916	-76.8952	-78.1752	-79.4222	-82.6817	-74.6988	-82.5541	-74.9803	-74.4853	-69.1093	-69.7649	-67.4313	-63.4252	-61.8655	-59.6848	-55.1173	-54.2695	-46.2804	-42.5084	-42.2371	-39.6507	-37.2846	-36.1102	-38.3008	-38.4354	-38.349	-36.7284
cell No11	-44.6692	-46.8516	-47.6057	-49.6093	-51.8904	-49.1946	-48.5769	-48.1581	-50.5621	-50.6891	-49.9949	-48.1752	-49.613	-48.3539	-50.9826	-49.7431	-50.5491	-47.665	-48.9053	-47.3907	-49.6037	-48.3687	-50.2017	-49.902	-49.2207	-47.1499	-49.6077	-46.2408	-48.7539	-47.2182	-45.9997	-46.6149	-47.8326	-46.869	-47.1876	-47.8552
cell No12	-28.7995	-29.794	-33.3822	-32.8007	-34.6725	-36.1544	-33.8044	-32.5447	-34.3424	-36.0594	-35.0214	-36.569	-36.3236	-35.454	-34.4586	-32.2103	-33.8347	-36.6473	-39.1044	-34.7851	-34.8979	-35.5526	-36.1819	-38.2999	-37.3341	-37.6886	-39.4341	-37.2458	-38.65	-36.9428	-33.9825	-36.6331	-39.3238	-40.312	-41.7463	-39.779
mean	-35.7629	-37.6232	-39.3733	-39.3721	-40.5646	-40.6371	-40.2471	-40.7662	-41.0096	-41.2005	-41.6292	-41.6949	-42.276	-42.3624	-42.4296	-42.9491	-42.4063	-42.3272	-42.989	-42.1009	-41.5952	-41.919	-42.3069	-42.0123	-41.8928	-41.105	-41.1453	-41.2359	-42.0529	-41.0263	-40.281	-41.0967	-41.1311	-41.7661	-42.0516	-41.4181
SD	22.9296	22.8717	24.0106	24.4367	24.3993	24.8005	24.3975	24.5148	23.9283	24.0405	25.1541	24.7701	25.1903	25.6702	25.1559	26.013	24.6894	25.0234	26.1035	24.5633	24.6598	24.251	23.9492	24.3132	23.7877	23.746	23.1465	23.881	25.2776	24.811	24.2456	25.0034	24.6637	25.3754	25.3002	25.2572
SEM	6.91352	6.89608	7.23947	7.36795	7.35668	7.47764	7.35611	7.39148	7.21465	7.24848	7.58426	7.46847	7.59517	7.73985	7.58479	7.84321	7.44414	7.54484	7.87051	7.40611	7.43521	7.31195	7.22096	7.3307	7.17227	7.1597	6.97894	7.20039	7.62148	7.4808	7.31032	7.53881	7.43639	7.65097	7.6283	7.61532
480-530 ms	off
cell No1	-3.37882	-3.29163	-3.5632	-3.73038	-3.77401	-4.07016	-3.72915	-3.83126	-3.76322	-3.09943	-2.8127	-2.68349	-2.74695	-2.14431	-2.17091	-1.91192	-1.95763	-2.08162	-1.96372	-2.23939	-2.06359	-2.27378	-2.03869	-2.05632	-1.98705	-2.21075	-2.00426	-1.98692	-2.34897	-2.39873	-2.36306	-2.21714	-2.43688	-2.8508	-3.28453	-4.30063
cell No2
cell No3	-22.6423	-27.6115	-29.6564	-32.1119	-38.5715	-38.6983	-37.515	-39.367	-36.8836	-34.5219	-33.8688	-22.4023	-17.8179	-16.4758	-14.4219	-14.2146	-12.7458	-11.0315	-11.6885	-11.6515	-10.0878	-11.4868	-10.1371	-10.4328	-11.1376	-10.2086	-10.3286	-11.1604	-13.1874	-10.5691	-11.9214	-12.0765	-16.1791	-23.2662	-31.6334	-38.165
cell No4	-42.353	-45.726	-50.7014	-53.1793	-50.5847	-55.0484	-55.3368	-57.5679	-55.0538	-50.2581	-46.5849	-36.5567	-33.6977	-29.3012	-28.656	-28.2174	-27.67	-28.529	-25.7587	-25.9308	-23.8661	-26.2309	-27.5177	-27.0744	-29.0547	-29.5463	-29.2847	-29.01	-29.2775	-26.7116	-29.828	-30.6016	-30.0609	-41.0718	-47.6224	-58.6265
cell No5	-50.281	-51.6564	-60.28	-61.1183	-64.1062	-69.0989	-70.7262	-66.6546	-64.0494	-56.8798	-48.7482	-31.0532	-21.3986	-18.1005	-10.8574	-11.2714	-7.76151	-6.69922	-4.97164	-5.5651	-7.99131	-7.86033	-5.79644	-5.55559	-6.32803	-5.85522	-4.74836	-7.34667	-5.83067	-6.90329	-9.40404	-13.3249	-20.8429	-34.9227	-54.0957	-68.2241
cell No6	-67.9373	-63.1415	-71.5023	-72.2057	-84.1932	-89.7391	-82.5778	-85.1664	-79.2705	-65.8057	-55.3056	-39.3325	-24.1469	-17.2647	-11.9318	-16.4651	-11.4405	-9.3011	-9.54993	-8.27821	-10.2979	-9.06225	-12.5271	-10.2316	-10.5492	-11.6879	-11.6672	-12.2839	-15.0769	-13.1048	-15.2677	-17.9875	-25.3998	-41.8872	-69.9487	-96.6328
cell No7	-26.5089	-28.7376	-31.4165	-32.6461	-35.3685	-38.1854	-36.7816	-35.8339	-34.8013	-30.3866	-23.2404	-14.5122	-13.5528	-9.16211	-7.24976	-7.33709	-6.44017	-6.00202	-6.96751	-4.78232	-5.90154	-5.77799	-7.04449	-6.30303	-7.06705	-5.91484	-7.36296	-6.63603	-9.09161	-8.60552	-8.96726	-9.90191	-10.6138	-18.4373	-28.2806	-35.4344
cell No8	-14.9337	-15.5336	-17.3852	-19.5827	-21.2439	-20.947	-23.6156	-20.1606	-18.5466	-18.2915	-14.7398	-12.35	-11.1136	-11.9335	-9.66241	-8.22232	-7.74781	-7.67261	-7.43859	-10.4371	-7.19398	-7.39354	-7.44972	-7.29205	-9.02883	-10.2281	-10.1161	-9.22121	-9.83525	-10.7256	-13.2707	-12.09	-11.9242	-15.9922	-17.0583	-25.0127
cell No9	-10.8887	-11.381	-12.049	-12.8056	-13.4324	-14.0131	-13.8885	-12.6807	-13.0337	-10.984	-10.0733	-9.95848	-9.68371	-8.83611	-8.50827	-8.47202	-10.549	-9.36012	-8.75564	-8.31708	-8.88532	-8.26541	-8.71681	-8.28829	-7.80557	-10.0199	-7.45279	-10.4308	-8.67066	-7.97614	-8.34016	-10.2496	-11.733	-11.4793	-12.865	-13.8912
cell No10	-63.3494	-66.986	-75.1685	-75.2127	-80.375	-84.3157	-87.8537	-84.0528	-76.7539	-67.6269	-56.5756	-38.7258	-27.0144	-20.1708	-12.7143	-11.495	-9.12825	-6.52119	-6.00241	-6.60826	-6.34034	-5.39049	-4.79898	-3.72779	-4.27543	-2.82458	-1.41603	-2.06681	-0.794521	-0.485199	-2.63709	-4.17238	-6.99005	-16.4406	-27.3331	-35.8162
cell No11	-38.3606	-41.9219	-45.2468	-50.4128	-51.6134	-54.8362	-51.3286	-51.5021	-47.4586	-45.3619	-32.0463	-27.9416	-16.4725	-13.14	-11.3402	-10.1237	-8.44446	-7.58647	-7.72123	-7.54957	-7.72477	-10.0008	-9.1054	-7.70104	-8.21295	-9.34117	-9.0308	-7.56991	-9.33612	-9.17487	-10.7667	-11.0946	-14.2017	-22.2439	-34.3185	-43.3124
cell No12	-24.9643	-26.435	-28.5879	-30.478	-33.5663	-32.5215	-36.6289	-36.0605	-33.9233	-33.5321	-24.4379	-19.2484	-14.5687	-12.5268	-9.64743	-9.54997	-10.5497	-11.1991	-11.7963	-10.6719	-12.5409	-13.3571	-12.3095	-11.9141	-11.8865	-12.5444	-10.8556	-12.4427	-11.0618	-10.1246	-12.841	-15.5371	-19.2304	-25.1067	-30.438	-34.8738
mean	-33.2362	-34.7656	-38.687	-40.3167	-43.3481	-45.5885	-45.4529	-44.8071	-42.1398	-37.8862	-31.6758	-23.1604	-17.474	-14.4596	-11.56	-11.571	-10.4032	-9.63491	-9.32855	-9.27557	-9.35396	-9.7363	-9.76744	-9.14337	-9.75755	-10.0347	-9.47885	-10.0141	-10.4101	-9.70723	-11.4188	-12.6594	-15.4193	-23.0635	-32.4435	-41.2991
SD	21.1249	20.8907	23.8638	23.839	25.9282	27.8888	27.1609	27.128	25.0549	21.5361	18.4585	12.5282	8.70128	7.08019	6.52519	6.68102	6.41306	6.76891	6.14818	6.17911	5.52933	6.24649	6.66185	6.62404	7.03994	7.33434	7.43049	7.25332	7.55351	6.73396	7.33835	7.46074	8.05282	12.1745	19.0467	25.6748
SEM	6.36941	6.29879	7.19521	7.18774	7.81765	8.40878	8.18932	8.17938	7.55434	6.49337	5.56546	3.7774	2.62354	2.13476	1.96742	2.0144	1.93361	2.0409	1.85375	1.86307	1.66716	1.88339	2.00862	1.99722	2.12262	2.21139	2.24038	2.18696	2.27747	2.03036	2.2126	2.2495	2.42802	3.67074	5.74279	7.74124
800-850 ms	360 nm (2)
cell No1	-4.30602	-4.02049	-3.94781	-4.00317	-4.30253	-4.09282	-4.32555	-4.39012	-4.19587	-4.14002	-3.52043	-3.8416	-3.61291	-3.79646	-3.62928	-3.30602	-3.57672	-3.70855	-3.64841	-3.69078	-3.59817	-3.6422	-3.60595	-3.82089	-3.49402	-3.56039	-3.68548	-3.56675	-3.8957	-3.76609	-3.82089	-3.7296	-3.51466	-3.84262	-4.38339	-4.44592
cell No2
cell No3	-31.7296	-34.6911	-37.4177	-38.1369	-42.0416	-39.1347	-41.8721	-42.955	-42.6919	-40.8459	-43.5979	-35.6328	-37.569	-37.6768	-35.8875	-37.4015	-36.7919	-35.7892	-36.9553	-35.5368	-34.8084	-34.7867	-36.0008	-35.5753	-33.1867	-34.5175	-36.5007	-35.0567	-37.1638	-34.8874	-37.1601	-36.4532	-37.1809	-38.525	-43.4469	-44.1322
cell No4	-55.2783	-57.7421	-59.5131	-58.9193	-58.014	-59.7133	-59.9285	-58.0121	-59.6359	-60.3405	-56.5293	-58.0131	-56.4999	-54.292	-58.6509	-59.4473	-59.8526	-59.1629	-57.5402	-55.0408	-55.178	-63.8991	-59.749	-62.9305	-60.6084	-58.347	-58.5412	-59.8222	-60.4271	-61.1988	-58.8465	-58.4054	-59.718	-63.6704	-59.9335	-61.7796
cell No5	-64.3609	-67.015	-73.5541	-73.6816	-73.828	-73.1551	-77.1503	-75.8114	-75.2965	-69.1799	-70.3727	-65.5025	-62.7851	-60.9761	-61.1876	-64.4761	-63.1141	-61.7737	-63.7976	-60.26	-62.473	-63.7217	-63.07	-61.3263	-61.2512	-64.4873	-60.4074	-64.1787	-61.2951	-63.1501	-64.0196	-65.144	-66.9167	-69.4195	-73.5063	-77.3338
cell No6	-87.2447	-87.8333	-85.4254	-86.8925	-88.0781	-92.248	-91.303	-92.16	-93.4393	-90.3756	-86.5265	-90.2035	-87.1807	-84.138	-83.9656	-85.4823	-84.2092	-87.7116	-86.2696	-83.4408	-82.6004	-86.7644	-89.4363	-83.8994	-87.6842	-92.3513	-89.6691	-91.3578	-97.6979	-95.3056	-93.415	-100.18	-97.7446	-102.71	-101.61	-111.211
cell No7	-38.2427	-38.0302	-39.1715	-40.4478	-41.1866	-36.4146	-38.5042	-40.4572	-38.9522	-40.3001	-33.9039	-34.4622	-35.8816	-34.2868	-33.7053	-31.1028	-35.4834	-32.7423	-33.5875	-34.0291	-35.9717	-34.1079	-32.8734	-33.8866	-35.2459	-34.9867	-36.9561	-34.2914	-34.821	-35.856	-34.719	-36.5701	-38.6539	-36.0757	-38.9718	-44.3117
cell No8	-17.5582	-20.4088	-18.7519	-22.5129	-19.1141	-23.3556	-22.1089	-23.5076	-23.0682	-24.9661	-21.5655	-20.4627	-21.4594	-23.5507	-21.3043	-21.396	-20.5635	-20.7995	-20.9812	-19.9752	-20.0824	-22.175	-19.3215	-22.4004	-20.7621	-21.375	-21.7252	-23.0768	-24.0508	-22.7788	-23.9157	-23.4074	-24.4019	-25.9786	-24.1024	-26.8425
cell No9	-14.3204	-12.0361	-14.6738	-14.6596	-13.9559	-15.5809	-15.5489	-14.9743	-16.7254	-13.9761	-12.0515	-13.7973	-13.744	-15.1638	-15.1212	-14.7417	-16.3282	-15.5327	-16.283	-15.1228	-15.2531	-15.6879	-14.2165	-15.0874	-14.7938	-16.421	-14.0318	-14.6843	-13.7966	-14.9265	-13.6754	-16.3947	-16.5277	-15.4238	-16.5658	-16.2288
cell No10	-86.059	-85.1698	-86.0287	-84.7264	-85.2511	-90.3488	-89.285	-89.2107	-87.4104	-82.332	-82.5853	-84.6475	-83.4097	-82.7635	-78.9193	-78.0439	-73.6255	-70.0745	-73.9875	-66.0474	-61.356	-64.0373	-63.6116	-61.6606	-57.1489	-52.2064	-46.4959	-43.1349	-41.2411	-39.4188	-39.5533	-37.1322	-37.43	-37.5513	-38.5613	-38.4826
cell No11	-51.2842	-52.1325	-52.8042	-55.0015	-55.1433	-54.5643	-54.2525	-55.9569	-54.9811	-55.6794	-53.216	-52.6894	-50.8843	-51.412	-52.4252	-51.8535	-48.9984	-48.527	-48.8046	-51.2394	-49.7925	-50.8374	-49.0902	-50.5366	-50.4456	-49.4422	-47.2798	-47.3882	-48.9761	-47.3763	-47.6473	-47.2867	-48.1942	-49.4743	-48.9471	-51.1379
cell No12	-31.932	-31.2917	-36.5934	-34.8497	-36.8049	-36.5051	-36.028	-34.7562	-40.2433	-40.1786	-37.2504	-36.3113	-40.1895	-35.0505	-34.3211	-35.2811	-34.4783	-36.4783	-33.4976	-36.3976	-37.5831	-34.8081	-36.279	-39.0003	-40.3545	-35.6015	-35.4679	-34.0007	-36.9914	-34.7602	-36.2708	-39.7416	-42.0163	-41.5449	-39.0297	-39.0352
mean	-43.8469	-44.5792	-46.1711	-46.7119	-47.0655	-47.7376	-48.2097	-48.3811	-48.7855	-47.4831	-45.5563	-45.0513	-44.8378	-43.9188	-43.5561	-43.8666	-43.3656	-42.9364	-43.2139	-41.8892	-41.6997	-43.1334	-42.4777	-42.7386	-42.2705	-42.1179	-40.9782	-40.9598	-41.8506	-41.2204	-41.1858	-42.2223	-42.9363	-44.0197	-44.4598	-46.8129
SD	27.7824	28.0316	28.0097	27.7401	28.1297	29.1458	29.1756	29.0413	28.6863	27.2301	27.4197	27.9429	26.7262	25.7742	25.7679	26.2831	25.0915	25.2334	25.4406	23.8665	23.353	24.9551	25.37	23.8804	24.2979	24.8414	23.8349	24.5298	25.5591	25.281	24.777	26.0233	25.624	27.2108	26.9507	29.3153
SEM	8.37672	8.45183	8.44523	8.36396	8.48142	8.78778	8.79678	8.7563	8.64925	8.2102	8.26734	8.4251	8.05826	7.77121	7.76931	7.92466	7.56538	7.60815	7.67062	7.19602	7.0412	7.52425	7.64933	7.20022	7.32609	7.48997	7.1865	7.39601	7.70636	7.62251	7.47054	7.84631	7.72594	8.20437	8.12594	8.83891
980-1030 ms	440 nm
cell No1	-1.95163	-2.05593	-1.82546	-1.84548	-2.05321	-2.11075	-1.99486	-2.11037	-2.02925	-1.93629	-2.02539	-1.93897	-1.75517	-2.03746	-1.8548	-1.84197	-1.82263	-1.93569	-2.09722	-2.38525	-2.14503	-2.10237	-1.87483	-2.11763	-2.05921	-1.9198	-2.17076	-2.07683	-2.10922	-2.479	-2.22743	-2.14201	-2.23284	-2.27649	-2.24557	-2.17774
cell No2
cell No3	-4.57463	-5.37242	-6.86413	-8.56409	-8.78039	-9.73172	-6.97261	-9.86273	-10.0606	-11.4219	-14.0143	-11.6599	-11.2542	-11.3135	-12.6483	-12.0475	-10.6545	-10.6996	-11.5624	-11.0172	-9.96071	-10.7287	-9.99046	-10.152	-10.1611	-9.73022	-9.85167	-10.474	-11.7325	-9.51636	-9.23945	-9.4128	-9.88348	-10.8372	-12.5493	-11.473
cell No4	-17.9158	-23.0362	-22.1822	-24.4665	-21.9719	-24.515	-27.1839	-26.0209	-24.4262	-25.7449	-25.0535	-22.36	-23.4833	-25.2085	-27.5799	-26.1094	-29.1094	-26.141	-26.5864	-25.3366	-27.4523	-31.9827	-28.2447	-27.017	-30.0415	-29.1766	-29.0482	-27.0678	-29.3384	-26.5113	-28.7971	-30.4297	-25.4892	-32.3338	-30.3156	-31.2791
cell No5	-3.37983	-7.07222	-6.89931	-7.20464	-5.00787	-6.02397	-6.68591	-5.78566	-4.99646	-5.77216	-6.22595	-7.66115	-7.18263	-7.29549	-6.85112	-6.71244	-7.37257	-7.05039	-6.36481	-6.42305	-8.64093	-6.95438	-6.10449	-5.56365	-7.90309	-6.25847	-6.55484	-5.76754	-5.70903	-6.72422	-4.83088	-7.84466	-7.69938	-7.14758	-6.28827	-7.08952
cell No6	-6.21922	-5.59652	-5.61114	-6.83406	-6.28055	-7.33141	-7.03588	-7.97068	-7.71016	-6.31744	-8.38579	-8.82474	-9.37435	-9.22478	-9.3844	-10.6221	-11.0968	-9.91766	-9.47856	-9.19217	-10.0062	-11.7042	-11.559	-12.8994	-11.6611	-11.9525	-11.1919	-11.1956	-13.0291	-11.7136	-11.5796	-13.1099	-12.2055	-14.5259	-15.2822	-14.475
cell No7	-4.71821	-4.54089	-4.05251	-5.15657	-4.65877	-4.59516	-4.08183	-5.85389	-4.64619	-5.13429	-4.78412	-6.34903	-5.80782	-5.69225	-5.97852	-5.84383	-6.01273	-6.25696	-5.28371	-5.96645	-6.54424	-5.29306	-5.82104	-6.80543	-7.39976	-6.96341	-7.34478	-7.48357	-8.54543	-7.43598	-7.76035	-9.00327	-7.48227	-7.70415	-9.36609	-9.15521
cell No8	-5.43538	-5.60865	-6.43716	-6.36371	-7.58461	-6.90457	-7.4563	-7.47453	-7.14376	-7.66595	-7.3009	-10.2506	-12.0422	-9.18965	-7.87621	-8.0997	-8.00864	-8.59647	-9.40333	-7.51178	-6.95742	-7.08214	-8.63092	-8.3941	-8.29094	-7.7039	-9.97969	-9.35346	-13.9718	-11.0511	-10.876	-10.3495	-9.36915	-11.8578	-9.83691	-10.6461
cell No9	-5.85395	-6.1397	-7.17376	-6.06921	-5.73817	-6.87019	-6.46847	-6.71864	-6.67076	-6.48283	-6.68087	-6.71817	-7.68195	-7.2257	-8.36117	-8.71914	-9.45841	-8.2287	-9.23497	-7.90465	-8.64785	-9.37475	-8.18096	-8.88432	-8.71209	-9.67692	-8.85007	-9.75519	-9.10217	-7.71872	-8.62949	-8.74002	-8.28935	-8.53254	-8.11379	-8.04317
cell No10	-4.51655	-5.55052	-5.49182	-3.92619	-3.53046	-7.53467	-5.13003	-4.48539	-3.59768	-3.01339	-3.99604	-7.25961	-10.0687	-8.9938	-6.9225	-7.31946	-6.77469	-7.38718	-7.76512	-5.38409	-5.22636	-5.56757	-4.64173	-3.0625	-3.0379	-2.18799	-0.0652827	0.618947	1.57544	0.561395	1.50035	1.5615	1.71457	2.18499	2.6968	1.33384
cell No11	-4.06146	-6.55382	-4.89729	-6.22083	-7.46921	-6.27863	-6.52322	-8.14395	-7.44509	-7.83201	-8.24764	-7.4924	-7.20088	-7.80505	-9.10634	-8.06447	-8.26475	-6.39162	-7.60579	-8.35717	-10.7173	-7.90613	-7.71468	-9.59657	-9.10272	-9.20325	-9.26302	-6.98837	-8.49358	-9.04523	-8.03963	-8.26625	-7.71705	-8.13173	-7.5073	-8.57559
cell No12	-6.47505	-8.24048	-8.49344	-9.71247	-10.2219	-10.894	-7.37206	-9.50652	-9.80878	-11.6518	-8.54553	-10.5431	-13.0131	-9.55074	-7.46511	-10.5382	-8.35761	-11.2503	-11.3015	-10.2598	-12.3018	-10.2655	-11.9829	-13.6479	-12.3953	-11.7916	-10.8118	-12.0035	-12.5171	-12.1702	-10.8006	-12.3913	-13.6323	-11.9206	-13.1909	-11.9105
mean	-5.91834	-7.25158	-7.2662	-7.85125	-7.57247	-8.43546	-7.90046	-8.53939	-8.04863	-8.45209	-8.66	-9.18706	-9.89675	-9.41244	-9.45713	-9.62893	-9.72116	-9.44142	-9.69853	-9.06711	-9.87274	-9.90559	-9.52233	-9.83095	-10.0695	-9.68769	-9.55745	-9.23154	-10.2703	-9.43676	-9.20729	-10.0116	-9.29872	-10.2803	-10.1817	-10.3174
SD	4.18826	5.45979	5.25751	5.9015	5.31728	5.81649	6.60674	6.21112	5.96241	6.46345	6.24624	5.08273	5.50998	5.77481	6.55384	6.11299	6.89917	6.09801	6.22974	5.90787	6.47752	7.83188	6.88836	6.74635	7.33622	7.27538	7.37266	7.06977	7.92034	6.85308	7.62253	7.99298	6.85789	8.68006	8.38009	8.2622
SEM	1.26281	1.64619	1.5852	1.77937	1.60322	1.75374	1.99201	1.87272	1.79773	1.9488	1.88331	1.5325	1.66132	1.74117	1.97606	1.84314	2.08018	1.83862	1.87834	1.78129	1.95305	2.3614	2.07692	2.0341	2.21195	2.19361	2.22294	2.13161	2.38807	2.06628	2.29828	2.40997	2.06773	2.61714	2.52669	2.49115
800-850 ms	360 nm (MW1/2)
cell No1	-4.11619	-3.67471	-3.67194	-3.7407	-4.1063	-3.89007	-3.75323	-3.85433	-4.072	-3.80544	-3.36471	-3.67334	-3.67009	-3.61626	-3.47626	-3.37289	-3.56144	-3.71952	-3.63699	-3.42936	-3.47638	-3.60832	-3.64137	-3.77103	-3.58744	-3.40044	-3.65337	-3.47444	-3.78671	-3.71464	-3.67861	-3.72786	-3.53513	-3.70768	-4.25746	-3.97662
cell No2
cell No3	-27.722	-31.3464	-33.3057	-33.2434	-38.2136	-34.7847	-37.5999	-38.2669	-38.0093	-38.8793	-40.9023	-35.1428	-36.4806	-36.695	-35.4517	-36.8443	-36.4946	-34.9119	-35.9331	-35.3145	-34.0596	-35.2812	-35.7087	-35.4771	-34.1483	-34.4749	-35.9478	-34.5371	-36.5607	-34.6709	-36.6434	-35.2915	-36.1136	-37.4759	-40.9519	-40.2934
cell No4	-51.7988	-53.9578	-57.1405	-55.8695	-56.2014	-56.6501	-57.0597	-57.561	-58.3459	-55.9837	-57.1776	-56.043	-55.7956	-53.3277	-58.5345	-58.0202	-59.4247	-57.5386	-57.4949	-56.7275	-55.1731	-60.478	-60.0692	-61.1306	-59.8439	-59.3542	-58.1892	-60.6649	-59.4677	-59.3655	-58.6602	-59.6093	-57.51	-61.2677	-58.846	-59.8866
cell No5	-55.9156	-58.0156	-64.6713	-63.5846	-63.3833	-64.092	-66.6129	-64.6422	-64.9392	-62.85	-64.3572	-61.4031	-60.704	-60.5537	-60.357	-63.1237	-61.7849	-61.0102	-61.8132	-60.3853	-59.9992	-62.2408	-60.7475	-60.1958	-61.4322	-61.086	-60.788	-62.2253	-61.3262	-62.9967	-63.3683	-64.7428	-65.1108	-67.008	-68.4923	-70.6217
cell No6	-80.0207	-78.7273	-80.0834	-81.032	-81.1568	-84.6259	-83.195	-84.8564	-86.0915	-84.6606	-82.4437	-85.3717	-84.1011	-82.7448	-83.3353	-83.4839	-82.3111	-86.0253	-89.5527	-84.0338	-85.0714	-86.5589	-88.1877	-85.9153	-87.4912	-90.1868	-87.9308	-91.1772	-97.5593	-95.0836	-92.7522	-97.445	-96.4534	-99.7703	-99.4915	-103.774
cell No7	-32.2645	-33.9585	-34.5489	-35.4744	-37.1831	-34.2002	-34.0783	-35.928	-36.1916	-36.588	-32.0279	-32.7381	-34.0895	-32.7023	-33.7582	-32.3199	-33.0926	-33.3971	-33.7802	-32.3947	-34.6007	-34.6103	-32.8644	-34.1634	-35.0194	-32.786	-36.5443	-34.8789	-36.5327	-35.2833	-33.5535	-35.45	-36.5074	-35.1307	-37.7223	-39.2324
cell No8	-16.5727	-19.2725	-18.0511	-19.8661	-18.0277	-21.3194	-20.2322	-21.554	-21.6087	-22.4985	-20.4044	-20.4761	-20.163	-22.8906	-20.5724	-20.6647	-20.6424	-20.1746	-20.0031	-21.8692	-20.3458	-22.0287	-21.2612	-21.5243	-21.9814	-22.4805	-22.6646	-25.0278	-23.2864	-24.0726	-24.4841	-23.4258	-24.4384	-24.8439	-23.4501	-25.2537
cell No9	-12.8045	-12.5866	-13.6717	-13.4533	-12.5075	-13.4386	-14.1134	-14.3468	-14.6252	-12.9793	-11.3612	-13.9719	-14.2008	-14.1584	-14.5333	-14.8136	-16.2009	-15.2339	-15.1975	-14.9785	-15.0633	-14.4677	-15.2201	-14.4103	-14.5836	-15.7777	-13.6785	-14.8317	-14.5248	-14.486	-14.5581	-16.8028	-16.1531	-15.5237	-15.6905	-15.7222
cell No10	-78.2964	-80.5386	-80.1564	-81.0677	-81.9303	-84.8507	-83.5367	-83.5923	-79.925	-78.2118	-79.7402	-81.4113	-81.4159	-82.7226	-76.809	-80.299	-74.3029	-72.2799	-71.5484	-67.9061	-64.3937	-63.7313	-62.7385	-60.6727	-56.1331	-53.238	-46.3881	-42.8216	-41.7391	-39.5348	-38.419	-36.6212	-37.8654	-37.9934	-38.4552	-37.6055
cell No11	-47.9767	-49.4921	-50.2049	-52.3054	-53.5168	-51.8795	-51.4147	-52.0575	-52.7716	-53.1842	-51.6055	-50.4323	-50.2487	-49.8829	-51.7039	-50.7983	-49.7737	-48.096	-48.855	-49.315	-49.6981	-49.603	-49.6459	-50.2193	-49.8332	-48.296	-48.4437	-46.8145	-48.865	-47.2973	-46.8235	-46.9508	-48.0134	-48.1717	-48.0674	-49.4965
cell No12	-30.3658	-30.5429	-34.9878	-33.8252	-35.7387	-36.3298	-34.9162	-33.6505	-37.2928	-38.119	-36.1359	-36.4401	-38.2566	-35.2522	-34.3899	-33.7457	-34.1565	-36.5628	-36.301	-35.5913	-36.2405	-35.1803	-36.2304	-38.6501	-38.8443	-36.645	-37.451	-35.6232	-37.8207	-35.8515	-35.1266	-38.1873	-40.6701	-40.9284	-40.388	-39.4071
mean	-39.8049	-41.1012	-42.7722	-43.042	-43.815	-44.1874	-44.2284	-44.5736	-44.8975	-44.3418	-43.5928	-43.3731	-43.5569	-43.1406	-42.9929	-43.4078	-42.886	-42.6318	-43.1015	-41.995	-41.6474	-42.5262	-42.3923	-42.3755	-42.0817	-41.6114	-41.0618	-41.0979	-41.9518	-41.1234	-40.7334	-41.6595	-42.0337	-42.8929	-43.2557	-44.1155
SD	25.3051	25.3787	25.953	25.9942	26.1537	26.9103	26.7124	26.6609	26.2202	25.6158	26.2439	26.3437	25.9491	25.715	25.4565	26.117	24.8712	25.1052	25.7128	24.1817	23.9615	24.5778	24.6437	24.0778	24.0307	24.2496	23.472	24.1831	25.4065	25.0336	24.5032	25.4965	25.131	26.2866	26.0878	27.2315
SEM	7.62978	7.65197	7.82513	7.83754	7.88564	8.11377	8.0541	8.03857	7.90568	7.72345	7.91283	7.94293	7.82394	7.75336	7.67542	7.87456	7.49894	7.56949	7.7527	7.29105	7.22467	7.41049	7.43034	7.25972	7.24554	7.31153	7.07706	7.29147	7.66036	7.54791	7.38799	7.68749	7.57729	7.92571	7.86576	8.21059
PSS Values (panel h-j)
nm	% E	%Z
330	15.8	84.2
340	8.3	91.7
350	4.9	95.1
360	4.7	95.3
370	11.3	88.7
380	22.9	77.1
390	38	62
400	79.4	20.6
410	83.7	16.3
420	83.8	16.4
430	82.1	17.9
440	79.7	20.3
450	76.8	23.2
460	73.5	26.5
470	70.1	29.9
480	66.8	33.2
490	63.8	36.2
500	61.3	38.7
