# Supplementary material for: Ideal efficacy photoswitching for chromocontrol of TRPC4/5 channel functions in live tissues
Source: Nat Chem Biol. 2026 Jan 16;22(2):180–91. doi: 10.1038/s41589-025-02085-x (PMC12858405; doi:10.1038/s41589-025-02085-x)
Supplement: Supplementary file 10 — Statistical source data. [file 41589_2025_2085_MOESM10_ESM.xlsx]

## Sheet: Figure 4
Fig 4 a						Fig 4b
neuron	TRPC5 tGFP	wt	TRPC tko	TRPC5 ko		chromaffin cells	wt	tko	wt	tko
	currents [pA]	currents [pA]	currents [pA]	currents [pA]			ΔCM [fF]	ΔCM [fF]	int current [nC]	int current [nC]
	45	11.4	2	12			141.59	31.31	1.84	-0.000796
	1	25	20	5			117.59	20.51	1.77	0.00197
	27.5	25	30	12			88.73	-9.39	2.54	-0.00364
	25	65.4	7.5	1			13.91	7	1.32	-0.01
	260	20	6.5	61			135.08	16.85	4.02	0.00167
	140	43	0	16			79.2	-0.53	0.61	-0.000736
	55	43	4				85.47	-1.62	2.7	0.02
	140	18.4	2.8				34.67	-60.19	1.85	-0.00159
	72	35	11				25.42	-18.6	0.67	-0.00265
	23	10.8					87.96	35.74	3.86	0.07
	30	35.8					49.32	1.16	3.22	-0.0049
		15.4					35.01	-1.92	1.57	-0.00309
		63					78.37	19.69	3.29	-0.00442
							5.36	-16.73	1.96	0.02
mean	74.4091	31.6308	9.31111	17.8333			-7.79	-21.66	0.34	0.00281
median	45	25	6.5	12			-5.04	9.46	2.68	-0.000547
sd	76.7733	18.066	9.79202	21.8304			50.19	34.54	1.06	-0.02
sem	23.148	5.0106	3.26401	8.91223			189.65	7.39	0.6	-0.02
							105.63	-9.53	2.31	-0.01
							29.13	15.27	1.73	-0.00285
							57.06		2.07
							68		3.29
						mean	66.5682	2.93642	2.05995	0.00159176
						median	62.5313	4.07867	1.90798	-0.00212053
						sd	50.7779	22.5965	1.06421	0.0186741
						sem	10.8259	5.05273	0.226891	0.00417565
