# Supplementary material for: Ideal efficacy photoswitching for chromocontrol of TRPC4/5 channel functions in live tissues
Source: Nat Chem Biol. 2026 Jan 16;22(2):180–91. doi: 10.1038/s41589-025-02085-x (PMC12858405; doi:10.1038/s41589-025-02085-x)
Supplement: Supplementary file 11 — Statistical source data. [file 41589_2025_2085_MOESM11_ESM.xlsx]

## Sheet: Figure 5
Fig. 5 d	Ratio AUC = AUC355 / AUC488							Fig. 5 e	Ratio AUC = AUC355 / AUC488							Fig. 5 f	Th-GCaMP6f			Th-GCamP6f-∆Trpc5											Fig. 5 g		MEAN CALCIUM BURST DURATION (seconds): Th-GCaMP6f								MEAN CALCIUM BURST DURATION (seconds): Th-GCamP6f-∆Trpc5
	Th-GCaMP6f								Th-GCamP6f-∆Trpc5								500 nM AzHC			500 nM AzHC													AzHC1 (500 nM)		AzPico1 (500 nM)		BTDazo (10 uM)				AzHC1 (500 nM)		AzPico1 (500 nM)		BTDazo (10 uM)
	Conc. (M)	Ratio AUC		Th-GCaMP6f					Conc. (M)	Ratio		Th-GCamP6f-∆Trpc5				mean			0.394892			0.035804											control	stimulation	control	stimulation	control	stimulation			control	stimulation	control	stimulation	control	stimulation
		AzHC1		Conc. (M)	mean Ratio AUC	SD Ratio AUC				AzHC1		Conc. (M)	mean Ratio	SD Ratio		SD			0.3812			0.238165											488 nm	355 nm	488 nm	355 nm	488 nm	355 nm			488 nm	355 nm	488 nm	355 nm	488 nm	355 nm
	1e-09	0.03553		2e-08	-0.0280884	0.109194			1e-09	0.03553		2e-08	-0.0280884	0.109194		sem			0.0663583			0.0496608
	1e-09	-0.11405		2e-07	0.832886	0.374363			1e-09	-0.11405		5e-07	0.0426994	0.407708		n			33			23										mean	18.742	103.279	17.8922	96.515	13.796	67.1115		mean	18.0252	22.9736	15.8782	105.645	12.6447	21.112			mean
	1e-09	-0.16399		5e-07	1.36085	0.739957			1e-09	-0.16399		1e-06	0.163495	0.295001			AUC488	AUC355	RI	AUC488	AUC355	RI										SD	12.1569	69.9396	11.0305	74.8819	9.04186	58.5549		SD	13.9698	20.7147	10.9026	77.8964	9.1941	21.4267			SD
	1e-09	-0.01396		1e-06	1.27515	0.55385			1e-09	-0.01396							2.02733	2.4538	0.235062	2.13197	1.55848	-0.254077										sem	2.11625	12.1749	1.98114	13.4492	1.52835	9.89759		sem	2.91291	4.31932	1.92732	13.7703	1.96019	4.56818			sem
	1e-09	0.03632							1e-09	0.03632							1.90013	2.35575	0.265085	1.72577	1.13578	-0.328439										n	33	33	31	31	35	35		n	23	23	32	32	22	22			n
	1e-09	0.08727							1e-09	0.08727						AzHC	1.42491	2.36962	0.696935	1.2493	0.919374	-0.24907
	1e-09	0.07604		Coefficient values ± SD					1e-09	0.07604							1.95206	3.80762	0.990372	1.89905	1.73329	-0.0686589		AUCcon: no photoswitchable ligands present									20.9471	180	15.9913	180	15.9732	28.311			27.3554	42.6224	7.88603	35.0942	19.9366	83.9571
	1e-09	0.09093		base =-0.028394 ± 0.12					1e-09	0.09093							1.86497	2.52164	0.379702	1.79874	2.12008	0.202701		Th-GCaMP6f		Ratio AUCcon							50.8212	180	18.2368	180	22.3041	28.6766			28.2325	12.158	11.146	180	9.76408	13.8809
	1e-09	0.06277		max =1.4071 ± 0.254					1e-09	0.06277							1.70672	2.932	0.752975	1.12256	1.12905	0.0263076		AUC 488nm	AUC 355 nm								15.0875	180	9.5921	28.6221	26.668	180			20.0695	18.7987	12.7827	180	8.43994	12.6232
	1e-09	0.02732		rate =1.9531 ± 4.06					1e-09	0.02732							1.43659	2.24051	0.591432	1.93317	1.79056	-0.0548653											26.5105	57.9904	12.1381	88.9338	38.3891	20.5754			19.042	13.7931	15.881	58.9604	13.6227	15.0697
	1e-09	-0.12685		xhalf =1.2563e-07 ± 1.03e-07					1e-09	-0.12685							1.73004	1.81501	0.070525	1.16404	1.53036	0.341528				0.982075	mean Ratio AUCcon						23.3632	89.181	10.4754	10.4171	4.70297	44.0869			9.79695	84.033	5.70772	180	14.4518	72.8388
	1e-09	-0.24762							1e-09	-0.24762							1.28155	1.53463	0.221918	2.09454	2.78542	0.356988											13.856	180	8.50692	28.7396	19.4477	89.5017			11.2301	7.94557	29.5543	16.2898	8.5488	14.4031
	1e-09	-0.10543							1e-09	-0.10543							1.18958	1.17996	0.0121562	1.53966	1.88346	0.248261											27.1365	180	51.8742	180	10.308	180			6.47312	4.85644	19.1312	180	9.16894	11.5336
	1e-09	-0.054152							1e-09	-0.054152							1.40731	2.95415	1.14199	0.981304	0.800348	-0.167759		1.8325	1.86803	1.01939							31.2438	34.6088	23.0606	180	14.3814	85.0437			7.97607	15.7845	9.11539	88.8633	4.63143	5.58105
	1e-09	0.06212							1e-09	0.06212							2.04029	3.99553	0.998278	2.1808	2.86951	0.342659		1.51766	1.40361	0.924851							9.3885	58.9774	7.27098	17.1109	19.2	57.8876			12.3347	82.455	22.6947	180	8.17913	15.6581
	1e-09	0.05426							1e-09	0.05426							2.3135	3.09956	0.367113	1.79414	1.58485	-0.0986245		1.52879	1.3648	0.892732							11.1009	15.1644	11.7933	29.0506	1.9968	6.0834			16.5246	21.3562	37.7344	14.2646	9.30914	7.21374
	1e-09	-0.03736							1e-09	-0.03736							1.48679	1.71198	0.17496	1.16308	0.753367	-0.339046		1.62336	1.6094	0.991401							13.3188	88.8	12.1748	180	13.0591	29.4565			11.3554	11.5102	25.0199	57.2172	39.4246	48
	1e-09	0.09703							1e-09	0.09703							2.09439	1.90218	-0.0732385	1.4372	1.96291	0.393661		1.34038	1.3767	1.0271							8.6934	44.4116	19.1568	41.0055	14.5021	24.6031			10.3189	10.9822	12.2899	12.8938	5.49895	7.70646
	1e-09	-0.08445							1e-09	-0.08445							1.73657	1.86513	0.09595	2.1776	2.8859	0.352313		1.72679	1.81406	1.05054							10.9043	35.0849	32.9423	180	19.75	88.9797			16.4356	15.4426	12.8362	180	3.50388	2.50431
	1e-09	0.07278							1e-09	0.07278							1.38045	1.19345	-0.117819	1.27108	1.41787	0.138249		1.82405	1.90009	1.04169							23.2599	89.733	7.0749	9.77944	16.389	16.8136			9.703	8.83523	4.42574	4.24122	4.90399	4.18513
	1e-09	-0.0368							1e-09	-0.0368							2.16999	2.3788	0.118598	1.99168	1.90793	-0.0224993		1.74107	1.832	1.05223							17.2598	13.3354	6.98943	7.88205	15.2013	16.8002			28.1449	18	5.04418	23.8472	13.1383	13.6639
	1e-09	0.0367							1e-09	0.0367							2.38314	2.38882	0.0228402	1.96611	1.94163	0.00770669		1.75181	1.81458	1.03583							18.6954	19.8848	12.7353	180	13.4198	180			15.885	21.6831	47.3266	180	11.1353	17.6074
	1e-09	-0.15053							1e-09	-0.15053							1.98227	2.2745	0.170839	2.2436	2.20888	0.00461722		1.71807	1.74539	1.0159							10.189	8.88158	39.4288	180	25.681	87.4428			17.8582	19.6567	6.00833	6.34644	7.38803	11.3714
	1e-09	-0.278							1e-09	-0.278							1.40761	1.90246	0.379136	1.24321	1.24171	0.019177		2.64007	2.51322	0.951952							5.54079	173.94	11.556	88.5846	14.9625	87.2271			10.8249	11.2307	5.72304	8.60146	13.5183	19.0076
	2e-07	0.48272							5e-07	-0.57349							1.78285	2.18816	0.252386	1.97554	1.43918	-0.256633		1.51708	1.26946	0.836779							5.88076	180	21.2682	22.5262	38.0931	89.286			18.9716	29.0188	6.98337	10.2511	32.0665	31.2636
	2e-07	1.09349							5e-07	-0.58999							2.0637	2.3833	0.178436	2.28103	2.74731	0.228996		2.17854	2.07311	0.951605							14.3329	180	21.3668	180	22.973	180			18.3272	24.4044	7.35431	180	13.4248	30.975
	2e-07	0.91694							5e-07	-0.329926							1.22425	1.38197	0.151867					0.934931	0.880779	0.942079							8.9249	90.0303	7.41567	41.4843	11.8136	180			9.48432	9.41863	19.5797	45.265	3.0376	2.45779
	2e-07	1.06466							5e-07	-0.16576							1.88029	1.92103	0.0425172					1.94088	2.003	1.03201							39.5568	180	24.5928	180	9.44509	29.3981			75.294	18.3213	17.0089	85.5351	25.0915	22.9629
	2e-07	1.09403							5e-07	0.32134							1.78032	2.19343	0.257186					1.75435	1.80861	1.03093							30.8746	180	17.4486	89.7	5.31461	8.71664			12.9407	26.087	15.3139	21.3857
	2e-07	0.70448							5e-07	0.00649							1.45076	2.51905	0.771802					1.42141	1.38405	0.973716							6.61211	83.6421	9.072	180	6.42806	59.9334					9.49451	180
	2e-07	0.659789							5e-07	-0.142606							2.3683	3.42658	0.47638					1.90627	2.0033	1.0509							48.3308	180	5.64919	24.8931	11.2229	180					12.15	180
	2e-07	0.59569							5e-07	0.36632							1.39043	2.65318	0.947115					2.06751	1.98306	0.959154							38.5046	43.7331	35.7448	43.5997	6.15795	15.2813					36.2534	180
	2e-07	1.46956							5e-07	0.69088							1.21351	2.06826	0.739145					1.68292	1.7557	1.04325							16.1907	177.18	29.942	35.2979	10.2851	19.4981					4.43666	12.8517
	2e-07	1.2699							5e-07	0.3438							1.39208	1.38371	0.0142729					1.61834	1.58154	0.977261							4.3418	180	22.7643	180	16.8584	59.9066					9.41074	178.722
	2e-07	0.30724							5e-07	-0.180956							1.93772	2.56937	0.353037					1.86396	1.90066	1.01969							18.7186	180	24.9757	33.968	5.77595	89.3334					17.8378	180
	2e-07	0.33613							5e-07	0.68871							1.66199	3.83162	1.35249					1.77695	1.62642	0.915287							19.6188	59.2914	8.36774	10.3713	3.29707	57.5832					11.0213	180
	5e-07	0.42647							5e-07	-0.20929														1.67006	1.39206	0.833539							8.54764	11.4809	15.053	180	2.51646	17.1463					16.7279	180
	5e-07	1.85556							5e-07	-0.409713																							12.3951	27.4204			4.45159	13.0743					34.2224	180
	5e-07	0.65667							5e-07	0.52571																							8.3394	25.4193			3.43769	19.4024
	5e-07	1.22528							5e-07	0.7083																											9.40969	43.1861
	5e-07	1.54684							5e-07	0.14679							Th-GCaMP6f			Th-GCamP6f-∆Trpc5																	9.04239	35.6688
	5e-07	1.95524							5e-07	-0.083749							500 nM AzPico			500 nM AzPico
	5e-07	0.786059							5e-07	-0.024473						mean			0.370022			0.296113
	5e-07	3.0483							5e-07	-0.03472						SD			0.387739			0.367025
	5e-07	1.06829							5e-07	-0.0015						sem			0.0696399			0.0648815
	5e-07	1.05828							5e-07	-0.53636						n			31			32
	5e-07	1.26275							5e-07	0.46628							AUC488	AUC355	RI	AUC488	AUC355	RI
	5e-07	0.63165							1e-06	0.390039							1.41116	2.8486	0.818579	2.32649	2.31574	-0.103262
	5e-07	2.16963							1e-06	0.74648							1.84208	2.32254	0.135878	1.9773	2.96624	0.351483
	1e-06	1.13175							1e-06	-0.34816						AzPico	1.24698	2.08879	0.50908	1.42873	2.28464	0.440604
	1e-06	1.40095							1e-06	0.26121							1.49288	3.914	1.36196	1.53047	2.29043	0.348246
	1e-06	0.72376							1e-06	-0.08097							1.71056	2.43542	0.282666	1.25749	2.0979	0.502994
	1e-06	1.14827							1e-06	0.58491							1.21577	2.50446	0.855836	1.64211	1.57598	-0.13538
	1e-06	1.71365							1e-06	-0.01048							1.96783	3.23589	0.481437	1.41631	2.97737	0.893876
	1e-06	1.19846							1e-06	0.36434							2.02815	2.60438	0.156861	1.58681	2.11033	0.198126
	1e-06	1.26774							1e-06	-0.20611							1.10612	2.30262	0.875414	1.97577	2.90896	0.326412
	1e-06	0.9181							1e-06	0.59734							1.35711	1.41933	-0.0577951	1.74206	1.4836	-0.232761
	1e-06	2.93571							1e-06	0.21992							1.53723	1.77986	0.0430954	1.88641	1.88484	-0.0998489
	1e-06	1.0075							1e-06	0.43051							1.96745	2.74165	0.255412	2.03716	3.69895	0.635801
	1e-06	1.06012							1e-06	0.16689							1.45279	2.70407	0.676842	1.38019	1.58446	0.0342355
	1e-06	0.68166							1e-06	0.05284							1.95289	3.46312	0.597592	2.66419	3.81807	0.29109
	1e-06	0.47952							1e-06	0.19751							1.91223	2.22699	0.049193	1.77777	3.92639	0.989737
	1e-06	0.56354							1e-06	0.30143							1.42676	3.04278	0.921306	1.97717	1.77982	-0.189022
	1e-06	0.76175							1e-06	0.6363							2.14018	2.9193	0.228869	2.09528	1.71908	-0.260853
	1e-06	1.56635							1e-06	-0.07655							1.73411	2.54151	0.32036	1.23153	1.03005	-0.246488
	1e-06	1.45255							1e-06	-0.23663							2.0356	1.82462	-0.192473	1.79678	3.38419	0.696828
	1e-06	0.77329							1e-06	0.69342							1.57678	2.9867	0.706466	1.95782	3.81193	0.75408
	1e-06	2.0053							1e-06	-0.15532							1.66664	1.63582	-0.115759	1.43167	1.90322	0.197631
	1e-06	1.36683							1e-06	0.68916							1.78024	2.63577	0.333847	1.55736	2.32007	0.342113
	1e-06	1.54651							1e-06	0.44475							1.99541	2.24313	0.0127432	2.35671	3.20306	0.224436
	1e-06	1.6718							1e-06	0.32387							1.61498	2.55968	0.427893	1.51965	1.69285	0.00357983
	1e-06	1.11604							1e-06	-0.0063							1.93209	3.22656	0.50449	1.21372	2.05929	0.528537
	1e-06	2.2099							1e-06	0.00045							1.38558	2.60195	0.691782	1.68476	1.94513	0.04013
	1e-06	1.17763							1e-06	0.42819							2.38387	2.89067	0.0924284	1.75974	3.90546	0.999399
									1e-06	0.47983							1.48281	1.05764	-0.357417	2.15235	3.93431	0.646769
									1e-06	0.47855							2.47294	2.95524	0.0766045	1.55355	2.60796	0.512351
									1e-06	-0.14296							2.39564	2.84508	0.0699167	1.51953	1.63511	-0.0305739
									1e-06	-0.06712							1.74781	3.31279	0.707563	1.58413	2.16305	0.230135
									1e-06	-0.053773										1.55594	2.73781	0.585212
									1e-06	0.15763
									1e-06	0.13269
									1e-06	-0.18728
									1e-06	-0.15316
									1e-06	-0.24817
									1e-06	-0.03911
									1e-06	-0.02017
									1e-06	0.15402
									1e-06	-0.14187
									1e-06	-0.14159
									1e-06	-0.20551
									1e-06	0.11223
									1e-06	0.23207
									1e-06	-0.00914
									1e-06	0.01534
									1e-06	0.01847
									1e-06	-0.21736
									1e-06	0.333981
									1e-06	0.146728
									1e-06	0.148206
									1e-06	0.149685
									1e-06	0.151164
									1e-06	0.152642
[truncated: 41 more columns]
