# Supplementary material for: Ideal efficacy photoswitching for chromocontrol of TRPC4/5 channel functions in live tissues
Source: Nat Chem Biol. 2026 Jan 16;22(2):180–91. doi: 10.1038/s41589-025-02085-x (PMC12858405; doi:10.1038/s41589-025-02085-x)
Supplement: Supplementary file 12 — Statistical source data. [file 41589_2025_2085_MOESM12_ESM.xlsx]

## Sheet: Figure 6
Figure 6b
	well B5	well C3		well B5	well C3		well B5	well C3
1	111.56	94.948	0	39.65	19.572	0	0.0165884	1.23536		The Y-axis is Pixel intensity variation |I(t) – I(t-1)| , (arb. units)
2	108.41	90.364	0.0191667	36.5	14.988	0.0191667	0.0152706	1.22708
3	95.77	88.868	0.0383333	23.86	13.492	0.0383333	0.00998234	1.22438
4	92.17	88.134	0.0575	20.26	12.758	0.0575	0.00847621	1.22305
5	103.74	87.537	0.0766667	31.83	12.161	0.0766667	0.0133168	1.22197
6	85.09	88.269	0.0958333	13.18	12.893	0.0958333	0.00551414	1.22329
7	91.49	86.759	0.115	19.58	11.383	0.115	0.00819171	1.22057
8	96.72	85.211	0.134167	24.81	9.835	0.134167	0.0103798	1.21777
9	82.56	86.325	0.153333	10.65	10.949	0.153333	0.00445566	1.21978
10	133.49	85.205	0.1725	61.58	9.829	0.1725	0.0257633	1.21776
11	116.3	84.524	0.191667	44.39	9.148	0.191667	0.0185715	1.21653
12	91.57	129.221	0.210833	19.66	53.845	0.210833	0.00822518	1.29728
13	113.8	102.689	0.23	41.89	27.313	0.23	0.0175256	1.24935
14	106.75	87.299	0.249167	34.84	11.923	0.249167	0.0145761	1.22154
15	104.41	93.659	0.268333	32.5	18.283	0.268333	0.0135971	1.23303
16	95.51	82.286	0.2875	23.6	6.91	0.2875	0.00987357	1.21248
17	101.36	83.669	0.306667	29.45	8.293	0.306667	0.012321	1.21498
18	86.88	81.843	0.325833	14.97	6.467	0.325833	0.00626302	1.21168
19	77.81	88.099	0.345	5.9	12.723	0.345	0.00246839	1.22299
20	77.08	119.109	0.364167	5.17	43.733	0.364167	0.00216298	1.27901
21	80.58	81.68	0.383333	8.67	6.304	0.383333	0.00362728	1.21139
22	77.61	96.35	0.4025	5.7	20.974	0.4025	0.00238472	1.23789
23	77.57	87.206	0.421667	5.66	11.83	0.421667	0.00236798	1.22137
24	75.84	81.966	0.440833	3.93	6.59	0.440833	0.0016442	1.21191
25	75.33	92.471	0.46	3.42	17.095	0.46	0.00143083	1.23089
26	77.09	113.738	0.479167	5.18	38.362	0.479167	0.00216716	1.26931
27	76.59	81.854	0.498333	4.68	6.478	0.498333	0.00195798	1.2117
28	76.07	85.753	0.5175	4.16	10.377	0.5175	0.00174043	1.21875
29	76.58	93.955	0.536667	4.67	18.579	0.536667	0.0019538	1.23357
30	75.84	87.156	0.555833	3.93	11.78	0.555833	0.0016442	1.22128
31	79.51	83.494	0.575	7.6	8.118	0.575	0.00317962	1.21467
32	77.35	80.913	0.594167	5.44	5.537	0.594167	0.00227594	1.21
33	78.29	80.777	0.613333	6.38	5.401	0.613333	0.00266921	1.20976
34	77.79	80.529	0.6325	5.88	5.153	0.6325	0.00246002	1.20931
35	78.62	80.224	0.651667	6.71	4.848	0.651667	0.00280727	1.20876
36	77.19	79.938	0.670833	5.28	4.562	0.670833	0.002209	1.20824
37	77.74	80.645	0.69	5.83	5.269	0.69	0.00243911	1.20952
38	76.16	80.039	0.709167	4.25	4.663	0.709167	0.00177808	1.20842
39	75.81	79.226	0.728333	3.9	3.85	0.728333	0.00163165	1.20696
40	76.44	80.66	0.7475	4.53	5.284	0.7475	0.00189522	1.20955
41	79.05	80.221	0.766667	7.14	4.845	0.766667	0.00298717	1.20875
42	85.48	80.691	0.785833	13.57	5.315	0.785833	0.0056773	1.2096
43	76.83	81.952	0.805	4.92	6.576	0.805	0.00205839	1.21188
44	75.01	79.264	0.824167	3.1	3.888	0.824167	0.00129695	1.20702
45	77.84	81.307	0.843333	5.93	5.931	0.843333	0.00248094	1.21072
46	77.74	78.791	0.8625	5.83	3.415	0.8625	0.00243911	1.20617
47	74.75	79.056	0.881667	2.84	3.68	0.881667	0.00118818	1.20665
48	75.16	80.68	0.900833	3.25	5.304	0.900833	0.00135971	1.20958
49	75.34	80.312	0.92	3.43	4.936	0.92	0.00143501	1.20892
50	75.64	81.801	0.939167	3.73	6.425	0.939167	0.00156053	1.21161
51	76.35	80.575	0.958333	4.44	5.199	0.958333	0.00185757	1.20939
52	75.57	79.74	0.9775	3.66	4.364	0.9775	0.00153124	1.20788
53	79.91	80.634	0.996667	8	5.258	0.996667	0.00334697	1.2095
54	107.85	78.258	1.01583	35.94	2.882	1.01583	0.0150363	1.20521
55	110.27	167.699	1.035	38.36	92.323	1.035	0.0160487	1.3668
56	86.52	177.758	1.05417	14.61	102.382	1.05417	0.00611241	1.38498
57	79.06	107.953	1.07333	7.15	32.577	1.07333	0.00299136	1.25886
58	76.56	133.053	1.0925	4.65	57.677	1.0925	0.00194543	1.30421
59	76.32	117.939	1.11167	4.41	42.563	1.11167	0.00184502	1.2769
60	76.49	106.138	1.13083	4.58	30.762	1.13083	0.00191614	1.25558
61	75.04	93.934	1.15	3.13	18.558	1.15	0.0013095	1.23353
62	77.28	85.554	1.16917	5.37	10.178	1.16917	0.00224666	1.21839
63	76.42	81.82	1.18833	4.51	6.444	1.18833	0.00188686	1.21164
64	75.87	82.283	1.2075	3.96	6.907	1.2075	0.00165675	1.21248
65	76.6	80.406	1.22667	4.69	5.03	1.22667	0.00196216	1.20909
66	75.33	80.175	1.24583	3.42	4.799	1.24583	0.00143083	1.20867
67	74.12	78.933	1.265	2.21	3.557	1.265	0.000924601	1.20643
68	74.76	79.415	1.28417	2.85	4.039	1.28417	0.00119236	1.2073
69	75.29	79.165	1.30333	3.38	3.789	1.30333	0.0014141	1.20685
70	75.54	108.517	1.3225	3.63	33.141	1.3225	0.00151869	1.25988
71	74.72	211.959	1.34167	2.81	136.583	1.34167	0.00117562	1.44677
72	76.66	150.645	1.36083	4.75	75.269	1.36083	0.00198726	1.33599
73	81	141.641	1.38	9.09	66.265	1.38	0.003803	1.31972
74	75.96	118.641	1.39917	4.05	43.265	1.39917	0.0016944	1.27817
75	77.1	109.926	1.41833	5.19	34.55	1.41833	0.00217135	1.26242
76	74.41	96.162	1.4375	2.5	20.786	1.4375	0.00104593	1.23755
77	75.94	90.15	1.45667	4.03	14.774	1.45667	0.00168604	1.22669
78	83.98	82.122	1.47583	12.07	6.746	1.47583	0.00504974	1.21219
79	80.98	81.942	1.495	9.07	6.566	1.495	0.00379463	1.21186
80	78.93	126.222	1.51417	7.02	50.846	1.51417	0.00293697	1.29186
81	77.51	98.582	1.53333	5.6	23.206	1.53333	0.00234288	1.24193
82	74.36	86.63	1.5525	2.45	11.254	1.5525	0.00102501	1.22033
83	81.17	86.729	1.57167	9.26	11.353	1.57167	0.00387412	1.22051
84	73.92	81.115	1.59083	2.01	5.739	1.59083	0.000840927	1.21037
85	77.79	77.927	1.61	5.88	2.551	1.61	0.00246002	1.20461
86	75.9	256.688	1.62917	3.99	181.312	1.62917	0.0016693	1.52758
87	96.89	290.411	1.64833	24.98	215.035	1.64833	0.0104509	1.58851
88	111.97	148.247	1.6675	40.06	72.871	1.6675	0.01676	1.33166
89	91.87	276.826	1.68667	19.96	201.45	1.68667	0.0083507	1.56396
90	97.51	196.049	1.70583	25.6	120.673	1.70583	0.0107103	1.41802
91	85.91	114.245	1.725	14	38.869	1.725	0.0058572	1.27023
92	77.66	112.877	1.74417	5.75	37.501	1.74417	0.00240564	1.26775
93	88.03	90.384	1.76333	16.12	15.008	1.76333	0.00674415	1.22712
94	104.88	121.944	1.7825	32.97	46.568	1.7825	0.0137937	1.28414
95	149.78	207.347	1.80167	77.87	131.971	1.80167	0.0325786	1.43844
96	358.59	273.856	1.82083	286.68	198.48	1.82083	0.119939	1.5586
97	991.27	320.164	1.84	919.36	244.788	1.84	0.384634	1.64226
98	606.41	170.356	1.85917	534.5	94.98	1.85917	0.22362	1.3716
99	301.48	319.872	1.87833	229.57	244.496	1.87833	0.0960456	1.64174
100	647.04	310.821	1.8975	575.13	235.445	1.8975	0.240618	1.62538
101	613.29	628.864	1.91667	541.38	553.488	1.91667	0.226498	2.2
102	618.87	367.601	1.93583	546.96	292.225	1.93583	0.228832	1.72797
103	440.92	492.327	1.955	369.01	416.951	1.955	0.154383	1.95332
104	235.47	443.877	1.97417	163.56	368.501	1.97417	0.0684288	1.86578
105	155.01	269.417	1.99333	83.1	194.041	1.99333	0.0347667	1.55058
106	528.79	172.54	2.0125	456.88	97.164	2.0125	0.191146	1.37555
107	754.07	217.865	2.03167	682.16	142.489	2.03167	0.285396	1.45744
108	606.49	386.757	2.05083	534.58	311.381	2.05083	0.223653	1.76258
109	688.76	208.974	2.07	616.85	133.598	2.07	0.258072	1.44137
110	738.47	394.394	2.08917	666.56	319.018	2.08917	0.27887	1.77638
111	328.79	385.085	2.10833	256.88	309.709	2.10833	0.107471	1.75956
112	352.8	156.812	2.1275	280.89	81.436	2.1275	0.117516	1.34713
113	381.6	156.337	2.14667	309.69	80.961	2.14667	0.129565	1.34627
114	531.32	405.025	2.16583	459.41	329.649	2.16583	0.192204	1.79558
115	691.13	321.111	2.185	619.22	245.735	2.185	0.259064	1.64398
116	604.74	265.97	2.20417	532.83	190.594	2.20417	0.222921	1.54435
117	406.7	308.205	2.22333	334.79	232.829	2.22333	0.140067	1.62066
118	599.59	265.088	2.2425	527.68	189.712	2.2425	0.220766	1.54276
119	543.36	224.264	2.26167	471.45	148.888	2.26167	0.197241	1.469
120	419.91	260.774	2.28083	348	185.398	2.28083	0.145593	1.53496
121	651.29	376.953	2.3	579.38	301.577	2.3	0.242396	1.74487
122	241.24	544.271	2.31917	169.33	468.895	2.31917	0.0708429	2.04716
123	423.81	217.594	2.33833	351.9	142.218	2.33833	0.147225	1.45695
124	402.04	356.166	2.3575	330.13	280.79	2.3575	0.138117	1.70731
125	219.52	353.316	2.37667	147.61	277.94	2.37667	0.0617558	1.70216
126	273.48	249.251	2.39583	201.57	173.875	2.39583	0.0843311	1.51414
127	299.35	192.451	2.415	227.44	117.075	2.415	0.0951544	1.41152
128	427.17	173.937	2.43417	355.26	98.561	2.43417	0.148631	1.37807
129	450.59	228.097	2.45333	378.68	152.721	2.45333	0.158429	1.47592
130	343.24	280.76	2.4725	271.33	205.384	2.4725	0.113517	1.57107
131	337.87	224.633	2.49167	265.96	149.257	2.49167	0.11127	1.46967
132	282.74	126.895	2.51083	210.83	51.519	2.51083	0.0882053	1.29308
133	217.48	220.738	2.53	145.57	145.362	2.53	0.0609023	1.46263
134	232.08	183.369	2.54917	160.17	107.993	2.54917	0.0670106	1.39511
135	175.92	130.577	2.56833	104.01	55.201	2.56833	0.0435148	1.29973
136	238.49	100.604	2.5875	166.58	25.228	2.5875	0.0696923	1.24558
137	255.12	116.674	2.60667	183.21	41.298	2.60667	0.0766498	1.27461
138	210.02	216.332	2.62583	138.11	140.956	2.62583	0.0577813	1.45467
139	220.25	198.997	2.645	148.34	123.621	2.645	0.0620612	1.42335
140	219.41	182.984	2.66417	147.5	107.608	2.66417	0.0617098	1.39442
141	144.7	217.707	2.68333	72.79	142.331	2.68333	0.0304533	1.45715
142	195.56	422.201	2.7025	123.65	346.825	2.7025	0.0517316	1.82662
143	412.74	284.261	2.72167	340.83	208.885	2.72167	0.142594	1.5774
144	855.44	270.052	2.74083	783.53	194.676	2.74083	0.327807	1.55173
145	440.32	276.129	2.76	368.41	200.753	2.76	0.154132	1.56271
146	503.07	289.669	2.77917	431.16	214.293	2.77917	0.180385	1.58717
147	619.56	364.457	2.79833	547.65	289.081	2.79833	0.229121	1.72229
148	389.99	317.306	2.8175	318.08	241.93	2.8175	0.133076	1.6371
149	249.11	212.833	2.83667	177.2	137.457	2.83667	0.0741354	1.44835
150	174.77	134.962	2.85583	102.86	59.586	2.85583	0.0430337	1.30766
151	162.09	325.993	2.875	90.18	250.617	2.875	0.0377287	1.6528
152	776.65	175.836	2.89417	704.74	100.46	2.89417	0.294843	1.3815
153	211.66	176.337	2.91333	139.75	100.961	2.91333	0.0584674	1.38241
154	337.7	232.624	2.9325	265.79	157.248	2.9325	0.111199	1.4841
155	305.19	266.122	2.95167	233.28	190.746	2.95167	0.0975977	1.54463
156	119.56	199.996	2.97083	47.65	124.62	2.97083	0.0199354	1.42515
157	559.74	191.965	2.99	487.83	116.589	2.99	0.204094	1.41064
158	499.82	155.824	3.00917	427.91	80.448	3.00917	0.179025	1.34535
159	238.31	174.64	3.02833	166.4	99.264	3.02833	0.069617	1.37934
160	320.27	146.638	3.0475	248.36	71.262	3.0475	0.103907	1.32875
161	247.05	129.729	3.06667	175.14	54.353	3.06667	0.0732736	1.2982
162	135.87	150.011	3.08583	63.96	74.635	3.08583	0.026759	1.33484
163	189.97	199.071	3.105	118.06	123.695	3.105	0.0493929	1.42348
164	303.63	152.903	3.12417	231.72	77.527	3.12417	0.0969451	1.34007
165	865.41	179.584	3.14333	793.5	104.208	3.14333	0.331978	1.38828
166	715.36	187.538	3.1625	643.45	112.162	3.1625	0.269201	1.40265
167	301.31	197.609	3.18167	229.4	122.233	3.18167	0.0959744	1.42084
168	305.4	140.607	3.20083	233.49	65.231	3.20083	0.0976856	1.31785
169	754.07	176.949	3.22	682.16	101.573	3.22	0.285396	1.38351
170	660.41	135.71	3.23917	588.5	60.334	3.23917	0.246212	1.30901
171	239.59	184.861	3.25833	167.68	109.485	3.25833	0.0701525	1.39781
172	447.72	153.727	3.2775	375.81	78.351	3.2775	0.157228	1.34156
173	332.23	152.367	3.29667	260.32	76.991	3.29667	0.10891	1.3391
174	241.31	243.749	3.31583	169.4	168.373	3.31583	0.0708721	1.5042
175	155.07	119.954	3.335	83.16	44.578	3.335	0.0347918	1.28054
176	120.58	217.061	3.35417	48.67	141.685	3.35417	0.0203621	1.45599
177	200.9	298.177	3.37333	128.99	222.801	3.37333	0.0539657	1.60254
178	267.76	179.174	3.3925	195.85	103.798	3.3925	0.0819381	1.38753
179	161.3	118.735	3.41167	89.39	43.359	3.41167	0.0373982	1.27834
180	222.82	160.366	3.43083	150.91	84.99	3.43083	0.0631364	1.35355
181	565.88	155.301	3.45	493.97	79.925	3.45	0.206663	1.3444
182	759.18	147.605	3.46917	687.27	72.229	3.46917	0.287534	1.3305
183	235.01	132.487	3.48833	163.1	57.111	3.48833	0.0682364	1.30318
184	275.11	217.438	3.5075	203.2	142.062	3.5075	0.0850131	1.45667
185	351.42	308.415	3.52667	279.51	233.039	3.52667	0.116939	1.62104
186	526.85	262.22	3.54583	454.94	186.844	3.54583	0.190334	1.53758
187	635.06	383.6	3.565	563.15	308.224	3.565	0.235606	1.75688
188	151.12	443.823	3.58417	79.21	368.447	3.58417	0.0331392	1.86568
189	119.14	355.433	3.60333	47.23	280.057	3.60333	0.0197597	1.70599
190	374.52	325.566	3.6225	302.61	250.19	3.6225	0.126603	1.65202
191	465.15	407.795	3.64167	393.24	332.419	3.64167	0.16452	1.80059
192	602.83	336.312	3.66083	530.92	260.936	3.66083	0.222122	1.67144
193	341.13	190.389	3.68	269.22	115.013	3.68	0.112634	1.4078
194	195.51	145.234	3.69917	123.6	69.858	3.69917	0.0517107	1.32621
195	270.97	138.844	3.71833	199.06	63.468	3.71833	0.083281	1.31467
196	245.89	238.243	3.7375	173.98	162.867	3.7375	0.0727883	1.49426
197	206.62	235.147	3.75667	134.71	159.771	3.75667	0.0563588	1.48866
198	174.45	150.584	3.77583	102.54	75.208	3.77583	0.0428998	1.33588
199	151.82	171.837	3.795	79.91	96.461	3.795	0.0334321	1.37428
200	134.83	121.287	3.81417	62.92	45.911	3.81417	0.0263239	1.28295
201	123.37	97.977	3.83333	51.46	22.601	3.83333	0.0215294	1.24083
202	116.29	89.896	3.8525	44.38	14.52	3.8525	0.0185673	1.22623
203	104.23	86.548	3.87167	32.32	11.172	3.87167	0.0135218	1.22018
204	106.59	86.036	3.89083	34.68	10.66	3.89083	0.0145091	1.21926
205	96.54	84.428	3.91	24.63	9.052	3.91	0.0103045	1.21635
206	93.93	84.528	3.92917	22.02	9.152	3.92917	0.00921254	1.21654
207	98.53	83.893	3.94833	26.62	8.517	3.94833	0.0111371	1.21539
208	89.94	83.884	3.9675	18.03	8.508	3.9675	0.00754324	1.21537
209	88.98	82.684	3.98667	17.07	7.308	3.98667	0.0071416	1.2132
210	141.35	81.06	4.00583	69.44	5.684	4.00583	0.0290517	1.21027
211	414.6	84.337	4.025	342.69	8.961	4.025	0.143372	1.21619
212	104.32	81.243	4.04417	32.41	5.867	4.04417	0.0135594	1.2106
213	175.92	82.275	4.06333	104.01	6.899	4.06333	0.0435148	1.21246
214	134.33	83.406	4.0825	62.42	8.03	4.0825	0.0261148	1.21451
215	109.9	78.049	4.10167	37.99	2.673	4.10167	0.0158939	1.20483
216	96.92	78.399	4.12083	25.01	3.023	4.12083	0.0104635	1.20546
217	89.49	78.524	4.14	17.58	3.148	4.14	0.00735497	1.20569
218	87.46	77.703	4.15917	15.55	2.327	4.15917	0.00650568	1.2042
219	83.89	78.591	4.17833	11.98	3.215	4.17833	0.00501209	1.20581
220	82.6	77.702	4.1975	10.69	2.326	4.1975	0.00447239	1.2042
221	80.47	77.248	4.21667	8.56	1.872	4.21667	0.00358126	1.20338
222	79.92	78.339	4.23583	8.01	2.963	4.23583	0.00335116	1.20535
223	81.97	77.06	4.255	10.06	1.684	4.255	0.00420882	1.20304
224	81.41	77.881	4.27417	9.5	2.505	4.27417	0.00397453	1.20453
225	79.09	77.71	4.29333	7.18	2.334	4.29333	0.00300391	1.20422
226	79.95	77.794	4.3125	8.04	2.418	4.3125	0.00336371	1.20437
227	78.36	77.549	4.33167	6.45	2.173	4.33167	0.0026985	1.20393
228	80.96	76.608	4.35083	9.05	1.232	4.35083	0.00378626	1.20223
229	77.73	77.601	4.37	5.82	2.225	4.37	0.00243492	1.20402
230	76.88	76.807	4.38917	4.97	1.431	4.38917	0.00207931	1.20259
231	76.81	76.54	4.40833	4.9	1.164	4.40833	0.00205002	1.2021
232	78.64	77.18	4.4275	6.73	1.804	4.4275	0.00281564	1.20326
233	78.66	78.043	4.44667	6.75	2.667	4.44667	0.00282401	1.20482
234	78.35	77.188	4.46583	6.44	1.812	4.46583	0.00269431	1.20327
235	77.42	76.512	4.485	5.51	1.136	4.485	0.00230523	1.20205
236	77.4	76.829	4.50417	5.49	1.453	4.50417	0.00229686	1.20263
237	77.67	77.901	4.52333	5.76	2.525	4.52333	0.00240982	1.20456
238	76.99	77.613	4.5425	5.08	2.237	4.5425	0.00212533	1.20404
239	76.75	76.485	4.56167	4.84	1.109	4.56167	0.00202492	1.202
240	77.89	77.287	4.58083	5.98	1.911	4.58083	0.00250186	1.20345
241	77.72	77.761	4.6	5.81	2.385	4.6	0.00243074	1.20431
242	76.4	76.442	4.61917	4.49	1.066	4.61917	0.00187849	1.20193
243	77.02	77.617	4.63833	5.11	2.241	4.63833	0.00213788	1.20405
244	76.75	77.487	4.6575	4.84	2.111	4.6575	0.00202492	1.20381
245	77.53	77.651	4.67667	5.62	2.275	4.67667	0.00235125	1.20411
246	75.83	77.337	4.69583	3.92	1.961	4.69583	0.00164002	1.20354
247	74.8	77.546	4.715	2.89	2.17	4.715	0.00120909	1.20392
248	76.28	77.221	4.73417	4.37	1.845	4.73417	0.00182828	1.20333
249	75.85	76.227	4.75333	3.94	0.851	4.75333	0.00164838	1.20154
250	76.86	77.435	4.7725	4.95	2.059	4.7725	0.00207094	1.20372
251	75.78	77.83	4.79167	3.87	2.454	4.79167	0.0016191	1.20443
252	76.26	78.07	4.81083	4.35	2.694	4.81083	0.00181992	1.20487
253	75.11	77.159	4.83	3.2	1.783	4.83	0.00133879	1.20322
254	76.11	77.469	4.84917	4.2	2.093	4.84917	0.00175716	1.20378
255	78.59	77.76	4.86833	6.68	2.384	4.86833	0.00279472	1.20431
256	74.17	77.182	4.8875	2.26	1.806	4.8875	0.00094552	1.20326
257	75.55	77.889	4.90667	3.64	2.513	4.90667	0.00152287	1.20454
258	75.56	76.829	4.92583	3.65	1.453	4.92583	0.00152706	1.20263
259	75.12	77.09	4.945	3.21	1.714	4.945	0.00134297	1.2031
260	76.6	76.596	4.96417	4.69	1.22	4.96417	0.00196216	1.2022
261	76.45	77.124	4.98333	4.54	1.748	4.98333	0.00189941	1.20316
262	74.92	77.467	5.0025	3.01	2.091	5.0025	0.0012593	1.20378
263	75.48	76.762	5.02167	3.57	1.386	5.02167	0.00149359	1.2025
264	76.62	76.69	5.04083	4.71	1.314	5.04083	0.00197053	1.20237
265	74.94	77.255	5.06	3.03	1.879	5.06	0.00126767	1.20339
266	74.69	77.071	5.07917	2.78	1.695	5.07917	0.00116307	1.20306
267	77.95	77.578	5.09833	6.04	2.202	5.09833	0.00252696	1.20398
268	76.91	77.318	5.1175	5	1.942	5.1175	0.00209186	1.20351
269	76.61	77.821	5.13667	4.7	2.445	5.13667	0.00196635	1.20442
270	76.27	77.041	5.15583	4.36	1.665	5.15583	0.0018241	1.20301
271	216.08	76.304	5.175	144.17	0.928	5.175	0.0603166	1.20168
272	1944.28	77.058	5.19417	1872.37	1.682	5.19417	0.783346	1.20304
273	751.02	77.762	5.21333	679.11	2.386	5.21333	0.28412	1.20431
274	1350.62	139.537	5.2325	1278.71	64.161	5.2325	0.534976	1.31592
275	529.34	99.363	5.25167	457.43	23.987	5.25167	0.191376	1.24334
276	348.53	85.028	5.27083	276.62	9.652	5.27083	0.11573	1.21744
277	217.54	93.758	5.29	145.63	18.382	5.29	0.0609274	1.23321
278	144.06	88.445	5.30917	72.15	13.069	5.30917	0.0301855	1.22361
279	190.56	82.293	5.32833	118.65	6.917	5.32833	0.0496398	1.2125
280	269.77	78.897	5.3475	197.86	3.521	5.3475	0.082779	1.20636
281	605.64	76.97	5.36667	533.73	1.594	5.36667	0.223297	1.20288
282	102.44	77.764	5.38583	30.53	2.388	5.38583	0.0127729	1.20431
283	335.42	76.459	5.405	263.51	1.083	5.405	0.110245	1.20196
284	416.43	76.716	5.42417	344.52	1.34	5.42417	0.144137	1.20242
285	175.82	76.411	5.44333	103.91	1.035	5.44333	0.043473	1.20187
286	248.53	76.367	5.4625	176.62	0.991	5.4625	0.0738928	1.20179
287	139.15	76.91	5.48167	67.24	1.534	5.48167	0.0281313	1.20277
288	125.5	76.131	5.50083	53.59	0.755	5.50083	0.0224205	1.20136
289	99.69	76.721	5.52	27.78	1.345	5.52	0.0116224	1.20243
290	97.2	76.606	5.53917	25.29	1.23	5.53917	0.0105806	1.20222
291	87.96	76.97	5.55833	16.05	1.594	5.55833	0.00671486	1.20288
292	78.06	76.949	5.5775	6.15	1.573	5.5775	0.00257298	1.20284
293	81.51	80.748	5.59667	9.6	5.372	5.59667	0.00401637	1.20971
294	147.32	179.47	5.61583	75.41	104.094	5.61583	0.0315494	1.38807
295	336.97	400.742	5.635	265.06	325.366	5.635	0.110894	1.78785
296	329.24	285.355	5.65417	257.33	209.979	5.65417	0.10766	1.57937
297	308.66	190.574	5.67333	236.75	115.198	5.67333	0.0990495	1.40813
298	172.98	213.45	5.6925	101.07	138.074	5.6925	0.0422848	1.44946
299	959.06	255.081	5.71167	887.15	179.705	5.71167	0.371158	1.52468
300	369.82	144.43	5.73083	297.91	69.054	5.73083	0.124637	1.32476
301	502.74	197.091	5.75	430.83	121.715	5.75	0.180247	1.41991
302	623.42	177.664	5.76917	551.51	102.288	5.76917	0.230736	1.38481
303	280.02	174.231	5.78833	208.11	98.855	5.78833	0.0870673	1.3786
304	513.44	276.345	5.8075	441.53	200.969	5.8075	0.184724	1.5631
305	622.79	288.353	5.82667	550.88	212.977	5.82667	0.230473	1.58479
306	1145.05	315.14	5.84583	1073.14	239.764	5.84583	0.448971	1.63319
307	1040.15	257.645	5.865	968.24	182.269	5.865	0.405084	1.52931
308	678.91	232.556	5.88417	607	157.18	5.88417	0.253952	1.48398
309	802.68	315.494	5.90333	730.77	240.118	5.90333	0.305733	1.63383
310	538.62	131.198	5.9225	466.71	55.822	5.9225	0.195258	1.30085
311	1223.04	199.069	5.94167	1151.13	123.693	5.94167	0.4816	1.42348
312	1021.67	303.945	5.96083	949.76	228.569	5.96083	0.397353	1.61296
313	922.09	323.547	5.98	850.18	248.171	5.98	0.355691	1.64838
314	992.36	355.223	5.99917	920.45	279.847	5.99917	0.38509	1.70561
315	680.5	288.978	6.01833	608.59	213.602	6.01833	0.254617	1.58592
316	416.55	178.867	6.0375	344.64	103.491	6.0375	0.144188	1.38698
317	201.99	266.976	6.05667	130.08	191.6	6.05667	0.0544218	1.54617
318	981.86	457.09	6.07583	909.95	381.714	6.07583	0.380697	1.88965
319	804.14	313.512	6.095	732.23	238.136	6.095	0.306344	1.63025
320	688.34	254.042	6.11417	616.43	178.666	6.11417	0.257897	1.5228
321	924.41	339.441	6.13333	852.5	264.065	6.13333	0.356662	1.67709
322	309.67	229.052	6.1525	237.76	153.676	6.1525	0.099472	1.47765
323	468.14	386.573	6.17167	396.23	311.197	6.17167	0.165771	1.76225
324	596.34	332.22	6.19083	524.43	256.844	6.19083	0.219407	1.66405
325	612.47	237.263	6.21	540.56	161.887	6.21	0.226155	1.49249
326	477.62	205.365	6.22917	405.71	129.989	6.22917	0.169738	1.43485
327	622.72	172.828	6.24833	550.81	97.452	6.24833	0.230443	1.37607
328	292.67	232.985	6.2675	220.76	157.609	6.2675	0.0923597	1.48476
329	646.12	217.292	6.28667	574.21	141.916	6.28667	0.240233	1.4564
330	485.04	180.183	6.30583	413.13	104.807	6.30583	0.172842	1.38936
331	294.31	315.186	6.325	222.4	239.81	6.325	0.0930458	1.63327
332	270.28	221.752	6.34417	198.37	146.376	6.34417	0.0829924	1.46446
333	920.03	148.685	6.36333	848.12	73.309	6.36333	0.354829	1.33245
334	1022.25	145.425	6.3825	950.34	70.049	6.3825	0.397595	1.32656
335	198.32	187.643	6.40167	126.41	112.267	6.40167	0.0528863	1.40284
336	717.15	290.819	6.42083	645.24	215.443	6.42083	0.26995	1.58925
337	701.52	228.064	6.44	629.61	152.688	6.44	0.263411	1.47587
338	279.27	118.272	6.45917	207.36	42.896	6.45917	0.0867535	1.2775
339	196.83	250.929	6.47833	124.92	175.553	6.47833	0.052263	1.51718
340	216.39	320.872	6.4975	144.48	245.496	6.4975	0.0604463	1.64354
341	180.06	194.117	6.51667	108.15	118.741	6.51667	0.0452469	1.41453
342	163.28	150.353	6.53583	91.37	74.977	6.53583	0.0382266	1.33546
343	395.77	150.741	6.555	323.86	75.365	6.555	0.135494	1.33616
344	441.3	126.248	6.57417	369.39	50.872	6.57417	0.154542	1.29191
345	192.24	183.739	6.59333	120.33	108.363	6.59333	0.0503426	1.39578
346	501.73	165.269	6.6125	429.82	89.893	6.6125	0.179824	1.36241
347	500.8	158.436	6.63167	428.89	83.06	6.63167	0.179435	1.35007
348	510.69	161.833	6.65083	438.78	86.457	6.65083	0.183573	1.3562
349	537.09	191.682	6.67	465.18	116.306	6.67	0.194618	1.41013
350	598.45	158.437	6.68917	526.54	83.061	6.68917	0.220289	1.35007
351	628.21	121.316	6.70833	556.3	45.94	6.70833	0.23274	1.283
352	568.29	126.588	6.7275	496.38	51.212	6.7275	0.207671	1.29253
353	431.5	95.403	6.74667	359.59	20.027	6.74667	0.150442	1.23618
354	322.19	136.173	6.76583	250.28	60.797	6.76583	0.10471	1.30984
355	214.67	204.398	6.785	142.76	129.022	6.785	0.0597267	1.43311
356	387.98	144.578	6.80417	316.07	69.202	6.80417	0.132235	1.32503
357	272.68	135.436	6.82333	200.77	60.06	6.82333	0.0839965	1.30851
358	161.53	190.788	6.8425	89.62	115.412	6.8425	0.0374945	1.40852
359	144.07	178.916	6.86167	72.16	103.54	6.86167	0.0301897	1.38707
360	99.02	159.603	6.88083	27.11	84.227	6.88083	0.0113421	1.35217
361	158.06	263.224	6.9	86.15	187.848	6.9	0.0360427	1.53939
362	220.41	375.025	6.91917	148.5	299.649	6.91917	0.0621282	1.74138
363	340.94	257.713	6.93833	269.03	182.337	6.93833	0.112554	1.52943
364	594.62	172.182	6.9575	522.71	96.806	6.9575	0.218687	1.3749
365	583.87	336.18	6.97667	511.96	260.804	6.97667	0.214189	1.6712
366	397.17	288.466	6.99583	325.26	213.09	6.99583	0.13608	1.58499
367	324.04	170.731	7.015	252.13	95.355	7.015	0.105484	1.37228
368	481.94	106.304	7.03417	410.03	30.928	7.03417	0.171545	1.25588
369	451.35	152.403	7.05333	379.44	77.027	7.05333	0.158747	1.33917
370	341.69	138.465	7.0725	269.78	63.089	7.0725	0.112868	1.31398
371	253.35	98.224	7.09167	181.44	22.848	7.09167	0.0759093	1.24128
372	223.26	132.052	7.11083	151.35	56.676	7.11083	0.0633205	1.3024
373	180.49	177.911	7.13	108.58	102.535	7.13	0.0454268	1.38525
374	181.35	321.375	7.14917	109.44	245.999	7.14917	0.0457866	1.64445
375	151.65	121.926	7.16833	79.74	46.55	7.16833	0.0333609	1.2841
376	112.06	208.172	7.1875	40.15	132.796	7.1875	0.0167976	1.43993
377	200.61	140.423	7.20667	128.7	65.047	7.20667	0.0538444	1.31752
378	191.36	129.183	7.22583	119.45	53.807	7.22583	0.0499745	1.29721
379	268.7	134.006	7.245	196.79	58.63	7.245	0.0823313	1.30593
380	497.09	142.624	7.26417	425.18	67.248	7.26417	0.177883	1.3215
381	1098.83	128.496	7.28333	1026.92	53.12	7.28333	0.429634	1.29597
382	1174.86	117.966	7.3025	1102.95	42.59	7.3025	0.461443	1.27695
383	493.73	140.887	7.32167	421.82	65.511	7.32167	0.176477	1.31836
384	466.79	125.918	7.34083	394.88	50.542	7.34083	0.165207	1.29132
385	763.85	106.795	7.36	691.94	31.419	7.36	0.289488	1.25677
386	592.52	90.701	7.37917	520.61	15.325	7.37917	0.217808	1.22769
387	293.62	108.363	7.39833	221.71	32.987	7.39833	0.0927572	1.2596
388	309.81	264.982	7.4175	237.9	189.606	7.4175	0.0995306	1.54257
389	302.32	232.679	7.43667	230.41	157.303	7.43667	0.096397	1.4842
390	307.28	133.359	7.45583	235.37	57.983	7.45583	0.0984721	1.30476
391	315.28	189.057	7.475	243.37	113.681	7.475	0.101819	1.40539
392	273.55	159.115	7.49417	201.64	83.739	7.49417	0.0843604	1.35129
393	205.77	184.338	7.51333	133.86	108.962	7.51333	0.0560032	1.39686
394	196.65	131.742	7.5325	124.74	56.366	7.5325	0.0521877	1.30184
395	184.6	177.343	7.55167	112.69	101.967	7.55167	0.0471463	1.38423
396	148.03	138.55	7.57083	76.12	63.174	7.57083	0.0318464	1.31414
397	121.17	112.024	7.59	49.26	36.648	7.59	0.020609	1.26621
398	111.05	109.589	7.60917	39.14	34.213	7.60917	0.0163751	1.26181
399	101.35	104.232	7.62833	29.44	28.856	7.62833	0.0123169	1.25213
400	90.3	104.515	7.6475	18.39	29.139	7.6475	0.00769385	1.25265
401	81.53	98.984	7.66667	9.62	23.608	7.66667	0.00402473	1.24265
402	80.16	96.932	7.68583	8.25	21.556	7.68583	0.00345157	1.23895
403	79.22	95.675	7.705	7.31	20.299	7.705	0.0030583	1.23667
404	81.94	95.283	7.72417	10.03	19.907	7.72417	0.00419627	1.23597
405	78.88	92.754	7.74333	6.97	17.378	7.74333	0.00291605	1.2314
406	78.05	90.953	7.7625	6.14	15.577	7.7625	0.0025688	1.22814
407	77.03	89.247	7.78167	5.12	13.871	7.78167	0.00214206	1.22506
408	76.3	87.975	7.80083	4.39	12.599	7.80083	0.00183665	1.22276
409	76.59	85.699	7.82	4.68	10.323	7.82	0.00195798	1.21865
410	80.22	84.959	7.83917	8.31	9.583	7.83917	0.00347667	1.21731
411	77.03	86.68	7.85833	5.12	11.304	7.85833	0.00214206	1.22042
412	76.01	84.441	7.8775	4.1	9.065	7.8775	0.00171532	1.21638
413	76.49	85.166	7.89667	4.58	9.79	7.89667	0.00191614	1.21769
414	75.6	83.306	7.91583	3.69	7.93	7.91583	0.00154379	1.21433
415	91.6	79.271	7.935	19.69	3.895	7.935	0.00823774	1.20704
416	91.97	79.931	7.95417	20.06	4.555	7.95417	0.00839253	1.20823
417	110.35	78.059	7.97333	38.44	2.683	7.97333	0.0160822	1.20485
418	90.65	80.362	7.9925	18.74	4.986	7.9925	0.00784028	1.20901
419	84.75	80.465	8.01167	12.84	5.089	8.01167	0.00537189	1.20919
420	81.91	78.931	8.03083	10	3.555	8.03083	0.00418372	1.20642
421	78.16	77.79	8.05	6.25	2.414	8.05	0.00261482	1.20436
422	79.93	78.487	8.06917	8.02	3.111	8.06917	0.00335534	1.20562
423	224.89	78.525	8.08833	152.98	3.149	8.08833	0.0640025	1.20569
424	307.93	77.271	8.1075	236.02	1.895	8.1075	0.098744	1.20342
425	132.17	78.48	8.12667	60.26	3.104	8.12667	0.0252111	1.20561
426	126.85	77.444	8.14583	54.94	2.068	8.14583	0.0229853	1.20374
427	110.29	76.645	8.165	38.38	1.269	8.165	0.0160571	1.20229
428	95.55	77.487	8.18417	23.64	2.111	8.18417	0.0098903	1.20381
429	94.23	77.963	8.20333	22.32	2.587	8.20333	0.00933805	1.20467
430	85.28	78.05	8.2225	13.37	2.674	8.2225	0.00559363	1.20483
431	82.42	77.343	8.24167	10.51	1.967	8.24167	0.00439708	1.20355
432	81.21	77.38	8.26083	9.3	2.004	8.26083	0.00389086	1.20362
433	80.96	77.962	8.28	9.05	2.586	8.28	0.00378626	1.20467
434	82.53	78.47	8.29917	10.62	3.094	8.29917	0.00444311	1.20559
435	85.52	78.287	8.31833	13.61	2.911	8.31833	0.00569404	1.20526
436	81.11	80.906	8.3375	9.2	5.53	8.3375	0.00384902	1.20999
437	76.93	78.047	8.35667	5.02	2.671	8.35667	0.00210023	1.20483
438	82.55	77.651	8.37583	10.64	2.275	8.37583	0.00445147	1.20411
439	77.37	77.223	8.395	5.46	1.847	8.395	0.00228431	1.20334
440	75.73	76.982	8.41417	3.82	1.606	8.41417	0.00159818	1.2029
441	75.7	78.768	8.43333	3.79	3.392	8.43333	0.00158563	1.20613
442	78.49	77.599	8.4525	6.58	2.223	8.4525	0.00275288	1.20402
443	77.69	77.432	8.47167	5.78	2.056	8.47167	0.00241819	1.20371
444	80.65	77.523	8.49083	8.74	2.147	8.49083	0.00365657	1.20388
445	79.34	77.768	8.51	7.43	2.392	8.51	0.0031085	1.20432
446	120.71	79.46	8.52917	48.8	4.084	8.52917	0.0204165	1.20738
447	90.98	78.339	8.54833	19.07	2.963	8.54833	0.00797835	1.20535
448	91.15	77.559	8.5675	19.24	2.183	8.5675	0.00804947	1.20394
449	92.92	77.845	8.58667	21.01	2.469	8.58667	0.00878999	1.20446
450	83.79	79.819	8.60583	11.88	4.443	8.60583	0.00497025	1.20803
451	91.3	78.385	8.625	19.39	3.009	8.625	0.00811222	1.20544
452	420.57	77.687	8.64417	348.66	2.311	8.64417	0.145869	1.20418
453	332.59	77.932	8.66333	260.68	2.556	8.66333	0.109061	1.20462
454	240.96	77.383	8.6825	169.05	2.007	8.6825	0.0707257	1.20363
455	172.44	78.926	8.70167	100.53	3.55	8.70167	0.0420589	1.20641
456	108.29	76.981	8.72083	36.38	1.605	8.72083	0.0152204	1.2029
457	99.78	77.355	8.74	27.87	1.979	8.74	0.01166	1.20358
458	112.8	77.309	8.75917	40.89	1.933	8.75917	0.0171072	1.20349
459	510.69	77.87	8.77833	438.78	2.494	8.77833	0.183573	1.20451
460	119.23	77.737	8.7975	47.32	2.361	8.7975	0.0197973	1.20427
461	335.49	77.452	8.81667	263.58	2.076	8.81667	0.110274	1.20375
462	202.42	78.439	8.83583	130.51	3.063	8.83583	0.0546017	1.20553
463	853.16	77.094	8.855	781.25	1.718	8.855	0.326853	1.2031
464	412.67	79.46	8.87417	340.76	4.084	8.87417	0.142564	1.20738
465	606.09	77.347	8.89333	534.18	1.971	8.89333	0.223486	1.20356
466	427.24	79.416	8.9125	355.33	4.04	8.9125	0.14866	1.2073
467	280.49	78.01	8.93167	208.58	2.634	8.93167	0.0872639	1.20476
468	202.72	77.664	8.95083	130.81	2.288	8.95083	0.0547272	1.20413
469	155.07	77.94	8.97	83.16	2.564	8.97	0.0347918	1.20463
470	144.87	76.89	8.98917	72.96	1.514	8.98917	0.0305244	1.20274
471	127.18	77.025	9.00833	55.27	1.649	9.00833	0.0231234	1.20298
472	244.79	78.32	9.0275	172.88	2.944	9.0275	0.0723281	1.20532
473	101.81	80.065	9.04667	29.9	4.689	9.04667	0.0125093	1.20847
474	110.36	79.572	9.06583	38.45	4.196	9.06583	0.0160864	1.20758
475	478.39	78.676	9.085	406.48	3.3	9.085	0.17006	1.20596
476	288.97	78.203	9.10417	217.06	2.827	9.10417	0.0908117	1.20511
477	227.44	77.424	9.12333	155.53	2.048	9.12333	0.0650693	1.2037
478	211.74	76.896	9.1425	139.83	1.52	9.1425	0.0585009	1.20275
479	178.17	76.888	9.16167	106.26	1.512	9.16167	0.0444562	1.20273
480	151.35	77.171	9.18083	79.44	1.795	9.18083	0.0332354	1.20324
481	154.76	76.688	9.2	82.85	1.312	9.2	0.0346621	1.20237
482	150.51	76.538	9.21917	78.6	1.162	9.21917	0.032884	1.2021
483	118.12	77.081	9.23833	46.21	1.705	9.23833	0.0193329	1.20308
484	103.9	77.172	9.2575	31.99	1.796	9.2575	0.0133837	1.20324
485	95.14	77.205	9.27667	23.23	1.829	9.27667	0.00971877	1.2033
486	118.23	76.897	9.29583	46.32	1.521	9.29583	0.019379	1.20275
487	93.68	93.492	9.315	21.77	18.116	9.315	0.00910795	1.23273
488	108.75	166.425	9.33417	36.84	91.049	9.33417	0.0154128	1.3645
489	92	101.242	9.35333	20.09	25.866	9.35333	0.00840508	1.24673
490	92.12	97.066	9.3725	20.21	21.69	9.3725	0.00845529	1.23919
491	97.54	104.618	9.39167	25.63	29.242	9.39167	0.0107229	1.25283
492	81.75	97.128	9.41083	9.84	21.752	9.41083	0.00411678	1.2393
493	126.23	95.868	9.43	54.32	20.492	9.43	0.0227259	1.23702
494	143.27	153.438	9.44917	71.36	78.062	9.44917	0.029855	1.34104
495	342.77	272.47	9.46833	270.86	197.094	9.46833	0.11332	1.55609
496	285.84	318.408	9.4875	213.93	243.032	9.4875	0.0895022	1.63909
497	388.02	296.419	9.50667	316.11	221.043	9.50667	0.132251	1.59936
498	208.35	178.176	9.52583	136.44	102.8	9.52583	0.0570826	1.38573
499	201.48	111.194	9.545	129.57	35.818	9.545	0.0542084	1.26471
500	394.52	124.166	9.56417	322.61	48.79	9.56417	0.134971	1.28815
501	411.24	118.126	9.58333	339.33	42.75	9.58333	0.141966	1.27724
502	888.83	181.482	9.6025	816.92	106.106	9.6025	0.341776	1.3917
503	1470.84	177.984	9.62167	1398.93	102.608	9.62167	0.585272	1.38538
504	678.59	165.673	9.64083	606.68	90.297	9.64083	0.253818	1.36314
505	1056.35	165.874	9.66	984.44	90.498	9.66	0.411862	1.3635
506	987.31	224.446	9.67917	915.4	149.07	9.67917	0.382977	1.46933
507	291.25	189.034	9.69833	219.34	113.658	9.69833	0.0917656	1.40535
508	1027.6	191.913	9.7175	955.69	116.537	9.7175	0.399833	1.41055
509	616	188.667	9.73667	544.09	113.291	9.73667	0.227632	1.40469
510	497.61	188.876	9.75583	425.7	113.5	9.75583	0.178101	1.40506
511	730.21	158.137	9.775	658.3	82.761	9.775	0.275414	1.34953
512	952.1	204.411	9.79417	880.19	129.035	9.79417	0.368246	1.43313
513	407.79	295.691	9.81333	335.88	220.315	9.81333	0.140523	1.59805
514	978.66	203.298	9.8325	906.75	127.922	9.8325	0.379358	1.43112
515	752.85	144.369	9.85167	680.94	68.993	9.85167	0.284886	1.32465
516	240.89	217.093	9.87083	168.98	141.717	9.87083	0.0706964	1.45604
517	711.64	254.893	9.89	639.73	179.517	9.89	0.267645	1.52434
518	569.77	224.887	9.90917	497.86	149.511	9.90917	0.20829	1.47013
519	653.41	238.001	9.92833	581.5	162.625	9.92833	0.243283	1.49382
520	639.8	297.23	9.9475	567.89	221.854	9.9475	0.237589	1.60083
521	305.69	319.223	9.96667	233.78	243.847	9.96667	0.0978069	1.64056
522	510.88	177.005	9.98583	438.97	101.629	9.98583	0.183653	1.38362
523	339.98	214.37	10.005	268.07	138.994	10.005	0.112153	1.45112
524	274.02	258.485	10.0242	202.11	183.109	10.0242	0.0845571	1.53083
525	529.53	141.136	10.0433	457.62	65.76	10.0433	0.191455	1.31881
526	434.49	157.826	10.0625	362.58	82.45	10.0625	0.151693	1.34896
527	363.37	206.281	10.0817	291.46	130.905	10.0817	0.121939	1.43651
528	520.16	344.304	10.1008	448.25	268.928	10.1008	0.187535	1.68588
529	326.25	190.71	10.12	254.34	115.334	10.12	0.106409	1.40838
530	188.36	257.926	10.1392	116.45	182.55	10.1392	0.0487194	1.52982
531	235.06	282.419	10.1583	163.15	207.043	10.1583	0.0682573	1.57407
532	353.21	206.247	10.1775	281.3	130.871	10.1775	0.117688	1.43645
533	260.65	153.371	10.1967	188.74	77.995	10.1967	0.0789634	1.34092
534	209.91	167.487	10.2158	138	92.111	10.2158	0.0577353	1.36642
535	369.43	206.885	10.235	297.52	131.509	10.235	0.124474	1.4376
536	341.15	125.8	10.2542	269.24	50.424	10.2542	0.112642	1.2911
537	415.79	134.673	10.2733	343.88	59.297	10.2733	0.14387	1.30713
538	336.98	134.202	10.2925	265.07	58.826	10.2925	0.110898	1.30628
539	190.45	135.692	10.3117	118.54	60.316	10.3117	0.0495938	1.30897
540	427.96	113.339	10.3308	356.05	37.963	10.3308	0.148961	1.26859
541	570.01	145.233	10.35	498.1	69.857	10.35	0.208391	1.32621
542	323.1	160.449	10.3692	251.19	85.073	10.3692	0.105091	1.3537
543	216.11	177.964	10.3883	144.2	102.588	10.3883	0.0603292	1.38535
544	417.36	153.109	10.4075	345.45	77.733	10.4075	0.144526	1.34044
545	405.69	129.146	10.4267	333.78	53.77	10.4267	0.139644	1.29715
546	294.3	109.663	10.4458	222.39	34.287	10.4458	0.0930416	1.26195
547	169.71	156.44	10.465	97.8	81.064	10.465	0.0409167	1.34646
548	162.53	132.744	10.4842	90.62	57.368	10.4842	0.0379128	1.30365
549	271.66	116.671	10.5033	199.75	41.295	10.5033	0.0835697	1.27461
550	454.72	124.024	10.5225	382.81	48.648	10.5225	0.160157	1.28789
551	270.66	165.024	10.5417	198.75	89.648	10.5417	0.0831513	1.36197
552	217.12	134.874	10.5608	145.21	59.498	10.5608	0.0607517	1.3075
553	221.34	130.58	10.58	149.43	55.204	10.58	0.0625173	1.29974
554	224.8	123.492	10.5992	152.89	48.116	10.5992	0.0639648	1.28693
555	254	105.759	10.6183	182.09	30.383	10.6183	0.0761813	1.25489
556	329.87	102.683	10.6375	257.96	27.307	10.6375	0.107923	1.24934
557	268.04	134.557	10.6567	196.13	59.181	10.6567	0.0820552	1.30692
558	239.23	137.451	10.6758	167.32	62.075	10.6758	0.0700019	1.31215
559	253.49	100.105	10.695	181.58	24.729	10.695	0.0759679	1.24468
560	174.83	105.161	10.7142	102.92	29.785	10.7142	0.0430588	1.25381
561	111.42	157.767	10.7333	39.51	82.391	10.7333	0.0165299	1.34886
562	90.62	267.234	10.7525	18.71	191.858	10.7525	0.00782773	1.54663
563	103.66	185.097	10.7717	31.75	109.721	10.7717	0.0132833	1.39824
564	104.48	170.179	10.7908	32.57	94.803	10.7908	0.0136264	1.37128
565	96.25	172.427	10.81	24.34	97.051	10.81	0.0101832	1.37534
566	90.6	152.684	10.8292	18.69	77.308	10.8292	0.00781936	1.33967
567	129.13	128.829	10.8483	57.22	53.453	10.8483	0.0239392	1.29657
568	211.83	99.067	10.8675	139.92	23.691	10.8675	0.0585385	1.2428
569	201.35	88.386	10.8867	129.44	13.01	10.8867	0.054154	1.22351
570	316.35	106.93	10.9058	244.44	31.554	10.9058	0.102267	1.25701
571	514.06	120.731	10.925	442.15	45.355	10.925	0.184983	1.28194
572	524.33	131.469	10.9442	452.42	56.093	10.9442	0.18928	1.30134
573	282.33	109.073	10.9633	210.42	33.697	10.9633	0.0880337	1.26088
574	348.78	117.263	10.9825	276.87	41.887	10.9825	0.115835	1.27568
575	217.47	228.711	11.0017	145.56	153.335	11.0017	0.0608982	1.47703
576	247.32	275.722	11.0208	175.41	200.346	11.0208	0.0733866	1.56197
577	212.51	111.385	11.04	140.6	36.009	11.04	0.058823	1.26506
578	180.72	183.939	11.0592	108.81	108.563	11.0592	0.045523	1.39614
579	148.91	139.693	11.0783	77	64.317	11.0783	0.0322146	1.3162
580	170.47	98.333	11.0975	98.56	22.957	11.0975	0.0412347	1.24148
581	243.36	95.918	11.1167	171.45	20.542	11.1167	0.0717298	1.23711
582	197.18	145.692	11.1358	125.27	70.316	11.1358	0.0524094	1.32704
583	203.09	205.385	11.155	131.18	130.009	11.155	0.054882	1.43489
584	168.69	112.151	11.1742	96.78	36.775	11.1742	0.04049	1.26644
585	102.08	154.974	11.1933	30.17	79.598	11.1933	0.0126223	1.34381
586	109.61	155.578	11.2125	37.7	80.202	11.2125	0.0157726	1.3449
587	132.27	127.892	11.2317	60.36	52.516	11.2317	0.0252529	1.29488
588	165.21	261.505	11.2508	93.3	186.129	11.2508	0.0390341	1.53628
589	308.02	370.003	11.27	236.11	294.627	11.27	0.0987817	1.73231
590	508.92	234.72	11.2892	437.01	159.344	11.2892	0.182833	1.48789
591	352.81	308.992	11.3083	280.9	233.616	11.3083	0.117521	1.62208
592	399.82	236.701	11.3275	327.91	161.325	11.3275	0.137188	1.49147
593	294.52	208.218	11.3467	222.61	132.842	11.3467	0.0931337	1.44001
594	330.03	182.25	11.3658	258.12	106.874	11.3658	0.10799	1.39309
595	287.17	147.791	11.385	215.26	72.415	11.385	0.0900587	1.33083
596	215.33	125.037	11.4042	143.42	49.661	11.4042	0.0600028	1.28972
597	197.16	108.819	11.4233	125.25	33.443	11.4233	0.052401	1.26042
598	189.32	100.549	11.4425	117.41	25.173	11.4425	0.049121	1.24548
599	154.09	95.214	11.4617	82.18	19.838	11.4617	0.0343818	1.23584
600	133.53	89.174	11.4808	61.62	13.798	11.4808	0.0257801	1.22493
601	122.86	89.505	11.5	50.95	14.129	11.5	0.021316	1.22553
602	111.42	86.603	11.5192	39.51	11.227	11.5192	0.0165299	1.22028
603	105.99	85.511	11.5383	34.08	10.135	11.5383	0.0142581	1.21831
604	99.25	86.472	11.5575	27.34	11.096	11.5575	0.0114383	1.22005
605	93.45	82.708	11.5767	21.54	7.332	11.5767	0.00901172	1.21325
606	85.63	83.738	11.5958	13.72	8.362	11.5958	0.00574006	1.21511
607	81.78	84.244	11.615	9.87	8.868	11.615	0.00412933	1.21602
608	80.74	83.728	11.6342	8.83	8.352	11.6342	0.00369422	1.21509
609	78.73	82.07	11.6533	6.82	6.694	11.6533	0.00285329	1.21209
610	78.12	81.189	11.6725	6.21	5.813	11.6725	0.00259809	1.2105
611	78.16	81.8	11.6917	6.25	6.424	11.6917	0.00261482	1.21161
612	77.55	80.044	11.7108	5.64	4.668	11.7108	0.00235962	1.20843
613	75.96	79.396	11.73	4.05	4.02	11.73	0.0016944	1.20726
614	77.21	79.64	11.7492	5.3	4.264	11.7492	0.00221737	1.2077
615	76.71	80.052	11.7683	4.8	4.676	11.7683	0.00200818	1.20845
616	76.19	80.615	11.7875	4.28	5.239	11.7875	0.00179063	1.20947
617	76.19	79.777	11.8067	4.28	4.401	11.8067	0.00179063	1.20795
618	76.76	79.463	11.8258	4.85	4.087	11.8258	0.0020291	1.20738
619	75.47	79.449	11.845	3.56	4.073	11.845	0.0014894	1.20736
620	75.95	78.794	11.8642	4.04	3.418	11.8642	0.00169022	1.20618
621	74.85	79.029	11.8833	2.94	3.653	11.8833	0.00123001	1.2066
622	75.27	78.714	11.9025	3.36	3.338	11.9025	0.00140573	1.20603
623	74.87	77.614	11.9217	2.96	2.238	11.9217	0.00123838	1.20404
624	74.15	77.639	11.9408	2.24	2.263	11.9408	0.000937152	1.20409
625	75.23	77.16	11.96	3.32	1.784	11.96	0.00138899	1.20322
626	74.53	78.209	11.9792	2.62	2.833	11.9792	0.00109613	1.20512
627	74.53	77.697	11.9983	2.62	2.321	11.9983	0.00109613	1.20419
628	110.27	77.745	12.0175	38.36	2.369	12.0175	0.0160487	1.20428
629	78.34	78.701	12.0367	6.43	3.325	12.0367	0.00269013	1.20601
630	77.6	78.347	12.0558	5.69	2.971	12.0558	0.00238053	1.20537
631	75.1	78.772	12.075	3.19	3.396	12.075	0.00133461	1.20614
632	78.75	78.56	12.0942	6.84	3.184	12.0942	0.00286166	1.20575
633	75.53	78.13	12.1133	3.62	2.754	12.1133	0.0015145	1.20498
634	75.26	77.373	12.1325	3.35	1.997	12.1325	0.00140154	1.20361
635	75.31	77.466	12.1517	3.4	2.09	12.1517	0.00142246	1.20378
636	75.05	77.74	12.1708	3.14	2.364	12.1708	0.00131369	1.20427
637	75.92	78.292	12.19	4.01	2.916	12.19	0.00167767	1.20527
638	78.22	79.044	12.2092	6.31	3.668	12.2092	0.00263992	1.20663
639	74.95	78.627	12.2283	3.04	3.251	12.2283	0.00127185	1.20587
640	74.16	77.906	12.2475	2.25	2.53	12.2475	0.000941336	1.20457
641	75.85	77.521	12.2667	3.94	2.145	12.2667	0.00164838	1.20388
642	74.53	76.712	12.2858	2.62	1.336	12.2858	0.00109613	1.20241
643	74.47	79.749	12.305	2.56	4.373	12.305	0.00107103	1.2079
644	74.39	79.832	12.3242	2.48	4.456	12.3242	0.00103756	1.20805
645	74.08	77.673	12.3433	2.17	2.297	12.3433	0.000907866	1.20415
646	91.22	84.166	12.3625	19.31	8.79	12.3625	0.00807875	1.21588
647	86.29	80.733	12.3817	14.38	5.357	12.3817	0.00601618	1.20968
648	74.52	84.405	12.4008	2.61	9.029	12.4008	0.00109195	1.21631
649	74.63	77.713	12.42	2.72	2.337	12.42	0.00113797	1.20422
650	74.93	78.175	12.4392	3.02	2.799	12.4392	0.00126348	1.20506
651	74.93	84.141	12.4583	3.02	8.765	12.4583	0.00126348	1.21584
652	74.4	81.651	12.4775	2.49	6.275	12.4775	0.00104175	1.21134
653	74.33	77.015	12.4967	2.42	1.639	12.4967	0.00101246	1.20296
654	74.1	77.685	12.5158	2.19	2.309	12.5158	0.000916234	1.20417
655	74.08	78.154	12.535	2.17	2.778	12.535	0.000907866	1.20502
656	73.78	79.015	12.5542	1.87	3.639	12.5542	0.000782355	1.20657
657	81.33	81.36	12.5733	9.42	5.984	12.5733	0.00394106	1.21081
658	74.24	82.295	12.5925	2.33	6.919	12.5925	0.000974806	1.2125
659	73.88	78.047	12.6117	1.97	2.671	12.6117	0.000824192	1.20483
660	74.93	81.855	12.6308	3.02	6.479	12.6308	0.00126348	1.21171
661	74.38	78.449	12.65	2.47	3.073	12.65	0.00103338	1.20555
662	75.35	76.694	12.6692	3.44	1.318	12.6692	0.0014392	1.20238
663	74.22	81.438	12.6883	2.31	6.062	12.6883	0.000966438	1.21095
664	77.86	79.022	12.7075	5.95	3.646	12.7075	0.00248931	1.20659
665	74.93	80.353	12.7267	3.02	4.977	12.7267	0.00126348	1.20899
666	73.89	78.494	12.7458	1.98	3.118	12.7458	0.000828376	1.20563
667	73.37	77.012	12.765	1.46	1.636	12.765	0.000610822	1.20296
668	73.97	77.802	12.7842	2.06	2.426	12.7842	0.000861845	1.20438
669	73.79	77.676	12.8033	1.88	2.3	12.8033	0.000786538	1.20416
670	99.95	79.825	12.8225	28.04	4.449	12.8225	0.0117311	1.20804
671	74.01	76.965	12.8417	2.1	1.589	12.8417	0.00087858	1.20287
672	72.95	77.316	12.8608	1.04	1.94	12.8608	0.000435106	1.20351
673	73.71	79.352	12.88	1.8	3.976	12.88	0.000753069	1.20718
674	74.51	79.206	12.8992	2.6	3.83	12.8992	0.00108777	1.20692
675	73.09	77.731	12.9183	1.18	2.355	12.9183	0.000493678	1.20425
676	73.87	77.377	12.9375	1.96	2.001	12.9375	0.000820008	1.20362
677	76.12	76.686	12.9567	4.21	1.31	12.9567	0.00176134	1.20237
678	73.27	78.563	12.9758	1.36	3.187	12.9758	0.000568985	1.20576
679	86.27	82.635	12.995	14.36	7.259	12.995	0.00600782	1.21312
680	117.47	78.04	13.0142	45.56	2.664	13.0142	0.019061	1.20481
681	105.97	78.455	13.0333	34.06	3.079	13.0333	0.0142497	1.20556
682	83.11	77.814	13.0525	11.2	2.438	13.0525	0.00468576	1.2044
683	97	77.88	13.0717	25.09	2.504	13.0717	0.0104969	1.20452
684	86.25	77.98	13.0908	14.34	2.604	13.0908	0.00599945	1.2047
685	79.76	79.524	13.11	7.85	4.148	13.11	0.00328422	1.20749
686	76.96	77.406	13.1292	5.05	2.03	13.1292	0.00211278	1.20367
687	75.81	77.056	13.1483	3.9	1.68	13.1483	0.00163165	1.20304
688	74.03	76.466	13.1675	2.12	1.09	13.1675	0.000886948	1.20197
689	72.95	79.309	13.1867	1.04	3.933	13.1867	0.000435106	1.20711
690	73.67	78.48	13.2058	1.76	3.104	13.2058	0.000736334	1.20561
691	74.21	77.393	13.225	2.3	2.017	13.225	0.000962255	1.20364
692	73.88	92.891	13.2442	1.97	17.515	13.2442	0.000824192	1.23164
693	74.22	90.19	13.2633	2.31	14.814	13.2633	0.000966438	1.22676
694	80.8	135.57	13.2825	8.89	60.194	13.2825	0.00371932	1.30875
695	93.66	216.869	13.3017	21.75	141.493	13.3017	0.00909958	1.45564
696	92.82	265.15	13.3208	20.91	189.774	13.3208	0.00874815	1.54287
697	93.7	260.586	13.34	21.79	185.21	13.34	0.00911632	1.53462
698	96.09	215.241	13.3592	24.18	139.865	13.3592	0.0101162	1.4527
699	1286.65	155.605	13.3783	1214.74	80.229	13.3783	0.508213	1.34495
700	2462.13	118.73	13.3975	2390.22	43.354	13.3975	1	1.27833
701	822.9	86.855	13.4167	750.99	11.479	13.4167	0.314193	1.22074
702	1873.35	104.897	13.4358	1801.44	29.521	13.4358	0.753671	1.25334
703	536.81	104.686	13.455	464.9	29.31	13.455	0.194501	1.25296
704	280.48	150.073	13.4742	208.57	74.697	13.4742	0.0872598	1.33496
705	559.17	166.722	13.4933	487.26	91.346	13.4933	0.203856	1.36504
706	328.62	134.837	13.5125	256.71	59.461	13.5125	0.1074	1.30743
707	259.89	145.173	13.5317	187.98	69.797	13.5317	0.0786455	1.3261
708	265.36	144.49	13.5508	193.45	69.114	13.5508	0.080934	1.32487
709	392.55	162.909	13.57	320.64	87.533	13.57	0.134147	1.35815
710	751.58	148.217	13.5892	679.67	72.841	13.5892	0.284355	1.3316
711	528.51	155.692	13.6083	456.6	80.316	13.6083	0.191028	1.34511
712	558.99	189.104	13.6275	487.08	113.728	13.6275	0.20378	1.40548
713	365.05	244.109	13.6467	293.14	168.733	13.6467	0.122641	1.50485
714	271.61	177.007	13.6658	199.7	101.631	13.6658	0.0835488	1.38362
715	231.66	255.875	13.685	159.75	180.499	13.685	0.0668349	1.52611
716	311.51	261.664	13.7042	239.6	186.288	13.7042	0.100242	1.53657
717	457.65	182.002	13.7233	385.74	106.626	13.7233	0.161383	1.39264
718	415.17	294.011	13.7425	343.26	218.635	13.7425	0.14361	1.59501
719	606.68	131.05	13.7617	534.77	55.674	13.7617	0.223733	1.30059
720	306.59	175.818	13.7808	234.68	100.442	13.7808	0.0981834	1.38147
721	209.84	169.875	13.8	137.93	94.499	13.8	0.057706	1.37073
722	311.17	134.952	13.8192	239.26	59.576	13.8192	0.1001	1.30764
723	456.23	106.303	13.8383	384.32	30.927	13.8383	0.160789	1.25588
724	359.97	262.619	13.8575	288.06	187.243	13.8575	0.120516	1.5383
725	312.06	385.473	13.8767	240.15	310.097	13.8767	0.100472	1.76026
726	192.5	226.947	13.8958	120.59	151.571	13.8958	0.0504514	1.47385
727	195.78	189.65	13.915	123.87	114.274	13.915	0.0518237	1.40646
728	174.6	235.299	13.9342	102.69	159.923	13.9342	0.0429626	1.48894
729	175.3	181.649	13.9533	103.39	106.273	13.9533	0.0432554	1.39201
730	292.3	111.543	13.9725	220.39	36.167	13.9725	0.0922049	1.26534
731	377.55	117.956	13.9917	305.64	42.58	13.9917	0.127871	1.27693
732	150.5	155.488	14.0108	78.59	80.112	14.0108	0.0328798	1.34474
733	308.92	160.792	14.03	237.01	85.416	14.03	0.0991582	1.35432
734	230.51	141.089	14.0492	158.6	65.713	14.0492	0.0663537	1.31873
735	226.1	131.961	14.0683	154.19	56.585	14.0683	0.0645087	1.30223
736	218.12	134.234	14.0875	146.21	58.858	14.0875	0.0611701	1.30634
737	273.46	136.9	14.1067	201.55	61.524	14.1067	0.0843228	1.31116
738	231.14	142.861	14.1258	159.23	67.485	14.1258	0.0666173	1.32193
739	192.39	221.018	14.145	120.48	145.642	14.145	0.0504054	1.46313
740	171.37	170.368	14.1642	99.46	94.992	14.1642	0.0416112	1.37162
741	158.77	130.457	14.1833	86.86	55.081	14.1833	0.0363398	1.29952
742	181.77	157.962	14.2025	109.86	82.586	14.2025	0.0459623	1.34921
743	131.15	150.42	14.2217	59.24	75.044	14.2217	0.0247843	1.33558
744	181.89	110.881	14.2408	109.98	35.505	14.2408	0.0460125	1.26415
745	223.41	131.824	14.26	151.5	56.448	14.26	0.0633833	1.30199
746	334.8	285.106	14.2792	262.89	209.73	14.2792	0.109986	1.57892
747	287.81	256.043	14.2983	215.9	180.667	14.2983	0.0903264	1.52642
748	300.27	141.508	14.3175	228.36	66.132	14.3175	0.0955393	1.31948
749	208.03	238.817	14.3367	136.12	163.441	14.3367	0.0569487	1.49529
750	159.46	228.241	14.3558	87.55	152.865	14.3558	0.0366284	1.47618
751	206.89	152.788	14.375	134.98	77.412	14.375	0.0564718	1.33986
752	386.28	111.382	14.3942	314.37	36.006	14.3942	0.131523	1.26505
753	273.09	97.685	14.4133	201.18	22.309	14.4133	0.084168	1.24031
754	184.45	86.258	14.4325	112.54	10.882	14.4325	0.0470835	1.21966
755	137.17	180.202	14.4517	65.26	104.826	14.4517	0.0273029	1.38939
756	283.47	212.438	14.4708	211.56	137.062	14.4708	0.0885107	1.44763
757	395.33	154.724	14.49	323.42	79.348	14.49	0.13531	1.34336
758	270.37	136.645	14.5092	198.46	61.269	14.5092	0.08303	1.3107
759	142.59	170.976	14.5283	70.68	95.6	14.5283	0.0295705	1.37272
760	151.17	147.314	14.5475	79.26	71.938	14.5475	0.0331601	1.32997
761	160.92	108.361	14.5667	89.01	32.985	14.5667	0.0372392	1.25959
762	129.39	96.032	14.5858	57.48	20.656	14.5858	0.024048	1.23732
763	188.22	95.354	14.605	116.31	19.978	14.605	0.0486608	1.23609
764	227.29	92.184	14.6242	155.38	16.808	14.6242	0.0650066	1.23037
765	250.39	98.371	14.6433	178.48	22.995	14.6433	0.074671	1.24155
766	217.23	88.707	14.6625	145.32	13.331	14.6625	0.0607978	1.22409
767	252.71	94.34	14.6817	180.8	18.964	14.6817	0.0756416	1.23426
768	181.9	92.788	14.7008	109.99	17.412	14.7008	0.0460167	1.23146
769	121.26	157.322	14.72	49.35	81.946	14.72	0.0206466	1.34805
770	115.06	140.86	14.7392	43.15	65.484	14.7392	0.0180527	1.31831
771	108.19	99.211	14.7583	36.28	23.835	14.7583	0.0151785	1.24306
772	100.24	109.16	14.7775	28.33	33.784	14.7775	0.0118525	1.26104
773	92.45	112.333	14.7967	20.54	36.957	14.7967	0.00859335	1.26677
774	86.45	110.257	14.8158	14.54	34.881	14.8158	0.00608312	1.26302
775	84.1	101.804	14.835	12.19	26.428	14.835	0.00509995	1.24775
776	96.31	90.848	14.8542	24.4	15.472	14.8542	0.0102083	1.22795
777	236.99	84.98	14.8733	165.08	9.604	14.8733	0.0690648	1.21735
778	409.05	96.931	14.8925	337.14	21.555	14.8925	0.14105	1.23894
779	180.4	131.724	14.9117	108.49	56.348	14.9117	0.0453891	1.30181
780	181.04	170.562	14.9308	109.13	95.186	14.9308	0.0456569	1.37197
781	121.04	186.314	14.95	49.13	110.938	14.95	0.0205546	1.40043
782	95.74	100.125	14.9692	23.83	24.749	14.9692	0.00996979	1.24471
783	88.33	140.521	14.9883	16.42	65.145	14.9883	0.00686966	1.3177
784	87.46	153.591	15.0075	15.55	78.215	15.0075	0.00650568	1.34131
785	82.15	150.205	15.0267	10.24	74.829	15.0267	0.00428412	1.3352
786	83.67	104.555	15.0458	11.76	29.179	15.0458	0.00492005	1.25272
787	84.14	85.424	15.065	12.23	10.048	15.065	0.00511668	1.21815
788	117.2	181.818	15.0842	45.29	106.442	15.0842	0.018948	1.39231
789	236.62	226.626	15.1033	164.71	151.25	15.1033	0.06891	1.47327
790	542.01	102.408	15.1225	470.1	27.032	15.1225	0.196676	1.24884
791	1616	152.845	15.1417	1544.09	77.469	15.1417	0.646003	1.33997
792	701.96	160.3	15.1608	630.05	84.924	15.1608	0.263595	1.35343
793	867.55	139.757	15.18	795.64	64.381	15.18	0.332873	1.31632
794	760.31	122.028	15.1992	688.4	46.652	15.1992	0.288007	1.28429
795	341.47	109.987	15.2183	269.56	34.611	15.2183	0.112776	1.26253
796	332.27	121.264	15.2375	260.36	45.888	15.2375	0.108927	1.28291
797	293.94	98.598	15.2567	222.03	23.222	15.2567	0.092891	1.24196
798	164.73	95.487	15.2758	92.82	20.111	15.2758	0.0388332	1.23634
799	138.46	93.909	15.295	66.55	18.533	15.295	0.0278426	1.23348
800	205.89	92.516	15.3142	133.98	17.14	15.3142	0.0560534	1.23097
801	195.1	90.465	15.3333	123.19	15.089	15.3333	0.0515392	1.22726
802	139.98	86.484	15.3525	68.07	11.108	15.3525	0.0284786	1.22007
803	103.19	86.762	15.3717	31.28	11.386	15.3717	0.0130867	1.22057
804	91.98	85.113	15.3908	20.07	9.737	15.3908	0.00839672	1.21759
805	97.04	85.142	15.41	25.13	9.766	15.41	0.0105137	1.21764
806	89	140.842	15.4292	17.09	65.466	15.4292	0.00714997	1.31828
807	82.36	82.604	15.4483	10.45	7.228	15.4483	0.00437198	1.21306
808	85.83	82.078	15.4675	13.92	6.702	15.4675	0.00582373	1.21211
809	79.28	81.493	15.4867	7.37	6.117	15.4867	0.0030834	1.21105
810	81.35	80.62	15.5058	9.44	5.244	15.5058	0.00394943	1.20947
811	80.74	81.118	15.525	8.83	5.742	15.525	0.00369422	1.21037
812	79.51	79.486	15.5442	7.6	4.11	15.5442	0.00317962	1.20743
813	77.94	81.205	15.5633	6.03	5.829	15.5633	0.00252278	1.21053
814	77.26	79.902	15.5825	5.35	4.526	15.5825	0.00223829	1.20818
815	77.03	79.694	15.6017	5.12	4.318	15.6017	0.00214206	1.2078
816	76.08	78.823	15.6208	4.17	3.447	15.6208	0.00174461	1.20623
817	76.84	80.333	15.64	4.93	4.957	15.64	0.00206257	1.20896
818	76.21	79.121	15.6592	4.3	3.745	15.6592	0.001799	1.20677
819	77.64	79.252	15.6783	5.73	3.876	15.6783	0.00239727	1.207
820	77.32	80.353	15.6975	5.41	4.977	15.6975	0.00226339	1.20899
821	75.52	79.137	15.7167	3.61	3.761	15.7167	0.00151032	1.2068
822	75.47	78.485	15.7358	3.56	3.109	15.7358	0.0014894	1.20562
823	74.81	78.273	15.755	2.9	2.897	15.755	0.00121328	1.20523
824	75.71	79.28	15.7742	3.8	3.904	15.7742	0.00158981	1.20705
825	76.41	78.07	15.7933	4.5	2.694	15.7933	0.00188267	1.20487
826	77.68	77.552	15.8125	5.77	2.176	15.8125	0.002414	1.20393
827	78.58	78.604	15.8317	6.67	3.228	15.8317	0.00279054	1.20583
828	75.97	78.684	15.8508	4.06	3.308	15.8508	0.00169859	1.20598
829	78.57	78.144	15.87	6.66	2.768	15.87	0.00278635	1.205
830	74.18	77.969	15.8892	2.27	2.593	15.8892	0.000949703	1.20468
831	75.54	77.376	15.9083	3.63	2	15.9083	0.00151869	1.20361
832	76.15	78.506	15.9275	4.24	3.13	15.9275	0.0017739	1.20566
833	76.49	77.541	15.9467	4.58	2.165	15.9467	0.00191614	1.20391
834	75.41	78.058	15.9658	3.5	2.682	15.9658	0.0014643	1.20485
835	76.09	77.78	15.985	4.18	2.404	15.985	0.00174879	1.20434
836	73.87	78.31	16.0042	1.96	2.934	16.0042	0.000820008	1.2053
837	73.66	76.986	16.0233	1.75	1.61	16.0233	0.00073215	1.20291
838	76.75	77.736	16.0425	4.84	2.36	16.0425	0.00202492	1.20426
839	78.22	78.961	16.0617	6.31	3.585	16.0617	0.00263992	1.20648
840	75.1	77.349	16.0808	3.19	1.973	16.0808	0.00133461	1.20356
841	75.64	77.04	16.1	3.73	1.664	16.1	0.00156053	1.20301
842	75.55	77.116	16.1192	3.64	1.74	16.1192	0.00152287	1.20314
843	75.1	76.961	16.1383	3.19	1.585	16.1383	0.00133461	1.20286
844	76.49	78.589	16.1575	4.58	3.213	16.1575	0.00191614	1.20581
845	74.51	77.543	16.1767	2.6	2.167	16.1767	0.00108777	1.20392
846	75.51	78.093	16.1958	3.6	2.717	16.1958	0.00150614	1.20491
847	74.58	77.154	16.215	2.67	1.778	16.215	0.00111705	1.20321
848	73.64	78.198	16.2342	1.73	2.822	16.2342	0.000723783	1.2051
849	73.83	76.996	16.2533	1.92	1.62	16.2533	0.000803273	1.20293
850	75.49	76.787	16.2725	3.58	1.411	16.2725	0.00149777	1.20255
851	74.45	77.224	16.2917	2.54	1.848	16.2917	0.00106266	1.20334
852	74.05	77.405	16.3108	2.14	2.029	16.3108	0.000895315	1.20367
853	73.29	78.123	16.33	1.38	2.747	16.33	0.000577353	1.20496
854	75.12	76.48	16.3492	3.21	1.104	16.3492	0.00134297	1.20199
855	76.4	76.752	16.3683	4.49	1.376	16.3683	0.00187849	1.20249
856	75.31	77.271	16.3875	3.4	1.895	16.3875	0.00142246	1.20342
857	76.25	77.623	16.4067	4.34	2.247	16.4067	0.00181573	1.20406
858	76.04	77.885	16.4258	4.13	2.509	16.4258	0.00172787	1.20453
859	74.53	77.19	16.445	2.62	1.814	16.445	0.00109613	1.20328
860	74.89	77.352	16.4642	2.98	1.976	16.4642	0.00124675	1.20357
861	76.59	78.232	16.4833	4.68	2.856	16.4833	0.00195798	1.20516
862	77.04	79.063	16.5025	5.13	3.687	16.5025	0.00214625	1.20666
863	74.88	77.644	16.5217	2.97	2.268	16.5217	0.00124256	1.2041
864	75.65	77.722	16.5408	3.74	2.346	16.5408	0.00156471	1.20424
865	77.57	78.04	16.56	5.66	2.664	16.56	0.00236798	1.20481
866	78.3	76.652	16.5792	6.39	1.276	16.5792	0.00267339	1.20231
867	77.75	78.013	16.5983	5.84	2.637	16.5983	0.00244329	1.20476
868	78.13	78.869	16.6175	6.22	3.493	16.6175	0.00260227	1.20631
869	77.02	76.258	16.6367	5.11	0.882	16.6367	0.00213788	1.20159
870	76.2	76.586	16.6558	4.29	1.21	16.6558	0.00179481	1.20219
871	76.58	77.793	16.675	4.67	2.417	16.675	0.0019538	1.20437
872	73.47	77.895	16.6942	1.56	2.519	16.6942	0.00065266	1.20455
873	74.02	76.483	16.7133	2.11	1.107	16.7133	0.000882764	1.202
874	76.56	78.2	16.7325	4.65	2.824	16.7325	0.00194543	1.2051
875	82.51	83.64	16.7517	10.6	8.264	16.7517	0.00443474	1.21493
876	77.24	77.966	16.7708	5.33	2.59	16.7708	0.00222992	1.20468
877	74.52	76.573	16.79	2.61	1.197	16.79	0.00109195	1.20216
878	76.65	77.693	16.8092	4.74	2.317	16.8092	0.00198308	1.20419
879	78.89	77.414	16.8283	6.98	2.038	16.8283	0.00292023	1.20368
880	75.43	77.282	16.8475	3.52	1.906	16.8475	0.00147267	1.20344
881	73.29	76.301	16.8667	1.38	0.925	16.8667	0.000577353	1.20167
882	75.31	79.193	16.8858	3.4	3.817	16.8858	0.00142246	1.2069
883	73.67	77.824	16.905	1.76	2.448	16.905	0.000736334	1.20442
884	75.33	77.111	16.9242	3.42	1.735	16.9242	0.00143083	1.20313
885	72.57	77.672	16.9433	0.66	2.296	16.9433	0.000276125	1.20415
886	72.62	77.055	16.9625	0.71	1.679	16.9625	0.000297044	1.20303
887	74.85	76.664	16.9817	2.94	1.288	16.9817	0.00123001	1.20233
888	76.42	76.741	17.0008	4.51	1.365	17.0008	0.00188686	1.20247
889	80.08	78.211	17.02	8.17	2.835	17.02	0.0034181	1.20512
890	77.63	77.735	17.0392	5.72	2.359	17.0392	0.00239309	1.20426
891	80.02	77.995	17.0583	8.11	2.619	17.0583	0.00339299	1.20473
892	90.68	85.152	17.0775	18.77	9.776	17.0775	0.00785283	1.21766
893	81.83	81.138	17.0967	9.92	5.762	17.0967	0.00415025	1.21041
894	81.69	136.736	17.1158	9.78	61.36	17.1158	0.00409167	1.31086
895	86.51	127.141	17.135	14.6	51.765	17.135	0.00610822	1.29353
896	93.31	130.651	17.1542	21.4	55.275	17.1542	0.00895315	1.29987
897	101.55	151.187	17.1733	29.64	75.811	17.1733	0.0124005	1.33697
898	135.81	148.73	17.1925	63.9	73.354	17.1925	0.0267339	1.33253
899	177.74	137.04	17.2117	105.83	61.664	17.2117	0.0442763	1.31141
900	145.12	127.555	17.2308	73.21	52.179	17.2308	0.030629	1.29427
901	135.58	121.183	17.25	63.67	45.807	17.25	0.0266377	1.28276
902	202.66	141.466	17.2692	130.75	66.09	17.2692	0.0547021	1.31941
903	143.52	124.479	17.2883	71.61	49.103	17.2883	0.0299596	1.28872
904	145.69	97.284	17.3075	73.78	21.908	17.3075	0.0308675	1.23958
905	159.55	100.906	17.3267	87.64	25.53	17.3267	0.0366661	1.24613
906	147.85	110.077	17.3458	75.94	34.701	17.3458	0.0317711	1.2627
907	141.08	179.07	17.365	69.17	103.694	17.365	0.0289388	1.38735
908	138.9	323.605	17.3842	66.99	248.229	17.3842	0.0280267	1.64848
909	288.15	279.738	17.4033	216.24	204.362	17.4033	0.0904687	1.56923
910	787.02	147.629	17.4225	715.11	72.253	17.4225	0.299182	1.33054
911	739.47	175.624	17.4417	667.56	100.248	17.4417	0.279288	1.38112
912	1129.41	142.754	17.4608	1057.5	67.378	17.4608	0.442428	1.32173
913	713.18	150.06	17.48	641.27	74.684	17.48	0.268289	1.33493
914	292.29	150.891	17.4992	220.38	75.515	17.4992	0.0922007	1.33643
915	366.35	282.942	17.5183	294.44	207.566	17.5183	0.123185	1.57501
916	442.32	370.353	17.5375	370.41	294.977	17.5375	0.154969	1.73294
917	259.31	377.819	17.5567	187.4	302.443	17.5567	0.0784028	1.74643
918	465.53	318.14	17.5758	393.62	242.764	17.5758	0.164679	1.63861
919	226.89	247.553	17.595	154.98	172.177	17.595	0.0648392	1.51108
920	232.4	347.458	17.6142	160.49	272.082	17.6142	0.0671444	1.69158
921	245.21	286.777	17.6333	173.3	211.401	17.6333	0.0725038	1.58194
922	664.74	179.563	17.6525	592.83	104.187	17.6525	0.248023	1.38824
923	524.23	197.329	17.6717	452.32	121.953	17.6717	0.189238	1.42034
924	401.4	123.01	17.6908	329.49	47.634	17.6908	0.137849	1.28606
925	459	230.646	17.71	387.09	155.27	17.71	0.161947	1.48053
926	220.46	243.529	17.7292	148.55	168.153	17.7292	0.0621491	1.50381
927	156.16	172.234	17.7483	84.25	96.858	17.7483	0.0352478	1.375
928	420.4	200.544	17.7675	348.49	125.168	17.7675	0.145798	1.42614
929	340.87	202.954	17.7867	268.96	127.578	17.7867	0.112525	1.4305
930	381.93	234.913	17.8058	310.02	159.537	17.8058	0.129704	1.48824
931	370.41	245.522	17.825	298.5	170.146	17.825	0.124884	1.50741
932	268.34	126.331	17.8442	196.43	50.955	17.8442	0.0821807	1.29206
933	215.82	225.172	17.8633	143.91	149.796	17.8633	0.0602078	1.47064
934	153.45	228.828	17.8825	81.54	153.452	17.8825	0.034114	1.47725
935	274.48	176.139	17.9017	202.57	100.763	17.9017	0.0847495	1.38205
936	329.12	113.484	17.9208	257.21	38.108	17.9208	0.107609	1.26885
937	427.45	101.775	17.94	355.54	26.399	17.94	0.148748	1.2477
938	563.67	93.421	17.9592	491.76	18.045	17.9592	0.205738	1.2326
939	206.95	88.858	17.9783	135.04	13.482	17.9783	0.0564969	1.22436
940	358.39	198.881	17.9975	286.48	123.505	17.9975	0.119855	1.42314
941	358.77	196.083	18.0167	286.86	120.707	18.0167	0.120014	1.41808
942	291.52	255.737	18.0358	219.61	180.361	18.0358	0.0918786	1.52586
943	236.49	193.387	18.055	164.58	118.011	18.055	0.0688556	1.41321
944	155.92	155.354	18.0742	84.01	79.978	18.0742	0.0351474	1.3445
945	201.23	229.226	18.0933	129.32	153.85	18.0933	0.0541038	1.47796
946	357.06	235.054	18.1125	285.15	159.678	18.1125	0.119299	1.48849
947	287.68	175.55	18.1317	215.77	100.174	18.1317	0.090272	1.38099
948	314.32	136.467	18.1508	242.41	61.091	18.1508	0.101417	1.31037
949	330.81	109.998	18.17	258.9	34.622	18.17	0.108316	1.26255
950	245.12	95.512	18.1892	173.21	20.136	18.1892	0.0724661	1.23638
951	235.32	89.856	18.2083	163.41	14.48	18.2083	0.0683661	1.22616
952	241.09	92.239	18.2275	169.18	16.863	18.2275	0.0707801	1.23047
953	234.5	95.218	18.2467	162.59	19.842	18.2467	0.068023	1.23585
954	192.29	97.558	18.2658	120.38	22.182	18.2658	0.0503636	1.24008
955	93.24	87.047	18.285	21.33	11.671	18.285	0.00892386	1.22109
956	116.74	102.485	18.3042	44.83	27.109	18.3042	0.0187556	1.24898
957	159.38	109.475	18.3233	87.47	34.099	18.3233	0.036595	1.26161
958	165.72	101.856	18.3425	93.81	26.48	18.3425	0.0392474	1.24784
959	127.22	98.171	18.3617	55.31	22.795	18.3617	0.0231401	1.24118
960	104.17	96.682	18.3808	32.26	21.306	18.3808	0.0134967	1.23849
961	184.22	118.526	18.4	112.31	43.15	18.4	0.0469873	1.27796
962	171.86	112.855	18.4192	99.95	37.479	18.4192	0.0418162	1.26771
963	150.09	85.811	18.4383	78.18	10.435	18.4383	0.0327083	1.21885
964	108.8	95.464	18.4575	36.89	20.088	18.4575	0.0154337	1.23629
965	236.78	99.059	18.4767	164.87	23.683	18.4767	0.0689769	1.24279
966	222.38	95.616	18.4958	150.47	20.24	18.4958	0.0629524	1.23657
967	172.68	94.711	18.515	100.77	19.335	18.515	0.0421593	1.23493
968	145.6	97.408	18.5342	73.69	22.032	18.5342	0.0308298	1.23981
969	135.62	89.612	18.5533	63.71	14.236	18.5533	0.0266545	1.22572
970	177.97	88.333	18.5725	106.06	12.957	18.5725	0.0443725	1.22341
971	111.5	90.256	18.5917	39.59	14.88	18.5917	0.0165633	1.22688
972	88.78	98.353	18.6108	16.87	22.977	18.6108	0.00705793	1.24151
973	124.72	119.152	18.63	52.81	43.776	18.63	0.0220942	1.27909
974	146.67	123.281	18.6492	74.76	47.905	18.6492	0.0312775	1.28655
975	125.49	95.241	18.6683	53.58	19.865	18.6683	0.0224163	1.23589
976	188.22	94.016	18.6875	116.31	18.64	18.6875	0.0486608	1.23368
977	245.3	108.436	18.7067	173.39	33.06	18.7067	0.0725414	1.25973
978	187.02	104.244	18.7258	115.11	28.868	18.7258	0.0481587	1.25216
979	120.57	91.015	18.745	48.66	15.639	18.745	0.020358	1.22826
980	228.79	85.376	18.7642	156.88	10	18.7642	0.0656341	1.21807
981	208.03	84.486	18.7833	136.12	9.11	18.7833	0.0569487	1.21646
982	153.98	81.547	18.8025	82.07	6.171	18.8025	0.0343358	1.21115
983	165.72	97.254	18.8217	93.81	21.878	18.8217	0.0392474	1.23953
984	180.53	145.777	18.8408	108.62	70.401	18.8408	0.0454435	1.3272
985	145.98	123.006	18.86	74.07	47.63	18.86	0.0309888	1.28605
986	105.32	84.04	18.8792	33.41	8.664	18.8792	0.0139778	1.21565
987	156.02	108.956	18.8983	84.11	33.58	18.8983	0.0351892	1.26067
988	179.35	112.32	18.9175	107.44	36.944	18.9175	0.0449498	1.26675
989	250.78	103.184	18.9367	178.87	27.808	18.9367	0.0748341	1.25024
990	220.93	101.659	18.9558	149.02	26.283	18.9558	0.0623457	1.24749
991	185.4	135.928	18.975	113.49	60.552	18.975	0.047481	1.3094
992	173.3	218.427	18.9942	101.39	143.051	18.9942	0.0424187	1.45845
993	157.87	98.202	19.0133	85.96	22.826	19.0133	0.0359632	1.24124
994	147.82	121.697	19.0325	75.91	46.321	19.0325	0.0317586	1.28369
995	184.76	107.585	19.0517	112.85	32.209	19.0517	0.0472132	1.25819
996	186.02	110.148	19.0708	114.11	34.772	19.0708	0.0477404	1.26282
997	156.22	128.215	19.09	84.31	52.839	19.09	0.0352729	1.29547
998	140.08	103.497	19.1092	68.17	28.121	19.1092	0.0285204	1.25081
999	125.48	103.222	19.1283	53.57	27.846	19.1283	0.0224122	1.25031
1000	98.82	100.973	19.1475	26.91	25.597	19.1475	0.0112584	1.24625
1001	106.38	96.038	19.1667	34.47	20.662	19.1667	0.0144213	1.23733
1002	100.08	92.023	19.1858	28.17	16.647	19.1858	0.0117855	1.23008
1003	94.61	98.666	19.205	22.7	23.29	19.205	0.00949703	1.24208
1004	89.66	86.882	19.2242	17.75	11.506	19.2242	0.00742609	1.22079
1005	85.29	88.02	19.2433	13.38	12.644	19.2433	0.00559781	1.22284
1006	83.32	84.515	19.2625	11.41	9.139	19.2625	0.00477362	1.21651
1007	82.23	84.677	19.2817	10.32	9.301	19.2817	0.00431759	1.2168
1008	81.2	83.398	19.3008	9.29	8.022	19.3008	0.00388667	1.21449
1009	80.16	88.296	19.32	8.25	12.92	19.32	0.00345157	1.22334
1010	79.23	82.785	19.3392	7.32	7.409	19.3392	0.00306248	1.21339
1011	79.01	81.835	19.3583	7.1	6.459	19.3583	0.00297044	1.21167
1012	77.82	80.554	19.3775	5.91	5.178	19.3775	0.00247258	1.20936
1013	78.02	80.46	19.3967	6.11	5.084	19.3967	0.00255625	1.20919
1014	76.56	79.502	19.4158	4.65	4.126	19.4158	0.00194543	1.20745
1015	77	80.277	19.435	5.09	4.901	19.435	0.00212951	1.20885
1016	75.93	80.47	19.4542	4.02	5.094	19.4542	0.00168185	1.2092
1017	76.28	81.702	19.4733	4.37	6.326	19.4733	0.00182828	1.21143
1018	75.71	79.156	19.4925	3.8	3.78	19.4925	0.00158981	1.20683
1019	75.24	78.484	19.5117	3.33	3.108	19.5117	0.00139318	1.20562
1020	75	78.605	19.5308	3.09	3.229	19.5308	0.00129277	1.20583
1021	75.13	78.722	19.55	3.22	3.346	19.55	0.00134716	1.20605
1022	75.26	78.797	19.5692	3.35	3.421	19.5692	0.00140154	1.20618
1023	75.58	78.882	19.5883	3.67	3.506	19.5883	0.00153542	1.20633
1024	74.21	76.893	19.6075	2.3	1.517	19.6075	0.000962255	1.20274
1025	74.99	76.992	19.6267	3.08	1.616	19.6267	0.00128858	1.20292
1026	75.49	78.558	19.6458	3.58	3.182	19.6458	0.00149777	1.20575
1027	74.08	78.978	19.665	2.17	3.602	19.665	0.000907866	1.20651
1028	73.92	77.606	19.6842	2.01	2.23	19.6842	0.000840927	1.20403
1029	73.89	77.85	19.7033	1.98	2.474	19.7033	0.000828376	1.20447
1030	73.72	78.265	19.7225	1.81	2.889	19.7225	0.000757252	1.20522
1031	74.09	78.908	19.7417	2.18	3.532	19.7417	0.00091205	1.20638
1032	74.86	78.213	19.7608	2.95	2.837	19.7608	0.0012342	1.20513
1033	74.98	78.561	19.78	3.07	3.185	19.78	0.0012844	1.20575
1034	74.55	78.032	19.7992	2.64	2.656	19.7992	0.0011045	1.2048
1035	74	76.983	19.8183	2.09	1.607	19.8183	0.000874396	1.2029
1036	73.86	77.607	19.8375	1.95	2.231	19.8375	0.000815824	1.20403
1037	74.13	79.055	19.8567	2.22	3.679	19.8567	0.000928785	1.20665
1038	74.05	76.876	19.8758	2.14	1.5	19.8758	0.000895315	1.20271
1039	74.84	77.413	19.895	2.93	2.037	19.895	0.00122583	1.20368
1040	74.09	77.214	19.9142	2.18	1.838	19.9142	0.00091205	1.20332
1041	74.43	77.161	19.9333	2.52	1.785	19.9333	0.0010543	1.20323
1042	74.58	76.235	19.9525	2.67	0.859	19.9525	0.00111705	1.20155
1043	73.52	76.093	19.9717	1.61	0.717	19.9717	0.000673578	1.2013
1044	73.36	76.483	19.9908	1.45	1.107	19.9908	0.000606639	1.202
1045	73.42	76.963	20.01	1.51	1.587	20.01	0.000631741	1.20287
1046	74.31	76.009	20.0292	2.4	0.633	20.0292	0.00100409	1.20114
1047	74.34	76.034	20.0483	2.43	0.658	20.0483	0.00101664	1.20119
1048	73.91	76.603	20.0675	2	1.227	20.0675	0.000836743	1.20222
1049	74.8	76.737	20.0867	2.89	1.361	20.0867	0.00120909	1.20246
1050	73.77	76.411	20.1058	1.86	1.035	20.1058	0.000778171	1.20187
1051	73.13	76.309	20.125	1.22	0.933	20.125	0.000510413	1.20169
1052	74.23	77.932	20.1442	2.32	2.556	20.1442	0.000970622	1.20462
1053	74.14	77.409	20.1633	2.23	2.033	20.1633	0.000932969	1.20367
1054	73.79	76.48	20.1825	1.88	1.104	20.1825	0.000786538	1.20199
1055	73.35	75.376	20.2017	1.44	0	20.2017	0.000602455	1.2
1056	75.9	76.129	20.2208	3.99	0.753	20.2208	0.0016693	1.20136
1057	74.32	76.13	20.24	2.41	0.754	20.24	0.00100828	1.20136
1058	73.96	76.988	20.2592	2.05	1.612	20.2592	0.000857662	1.20291
1059	73.9	76.532	20.2783	1.99	1.156	20.2783	0.000832559	1.20209
1060	73.79	76.822	20.2975	1.88	1.446	20.2975	0.000786538	1.20261
1061	73.1	79.142	20.3167	1.19	3.766	20.3167	0.000497862	1.2068
1062	73.4	78.848	20.3358	1.49	3.472	20.3358	0.000623374	1.20627
1063	73.56	77.254	20.355	1.65	1.878	20.355	0.000690313	1.20339
1064	72.75	76.935	20.3742	0.84	1.559	20.3742	0.000351432	1.20282
1065	75.21	76.693	20.3933	3.3	1.317	20.3933	0.00138063	1.20238
1066	73.35	77.016	20.4125	1.44	1.64	20.4125	0.000602455	1.20296
1067	73.64	76.387	20.4317	1.73	1.011	20.4317	0.000723783	1.20183
1068	72.73	76.163	20.4508	0.82	0.787	20.4508	0.000343065	1.20142
1069	73.97	76.482	20.47	2.06	1.106	20.47	0.000861845	1.202
1070	74.95	78.444	20.4892	3.04	3.068	20.4892	0.00127185	1.20554
1071	73.72	78.979	20.5083	1.81	3.603	20.5083	0.000757252	1.20651
1072	73	77.77	20.5275	1.09	2.394	20.5275	0.000456025	1.20433
1073	73.09	81.045	20.5467	1.18	5.669	20.5467	0.000493678	1.21024
1074	72.88	79.096	20.5658	0.97	3.72	20.5658	0.00040582	1.20672
1075	73.17	80.906	20.585	1.26	5.53	20.585	0.000527148	1.20999
1076	72.55	77.533	20.6042	0.64	2.157	20.6042	0.000267758	1.2039
1077	72.87	79.507	20.6233	0.96	4.131	20.6233	0.000401637	1.20746
1078	73.37	87.539	20.6425	1.46	12.163	20.6425	0.000610822	1.22198
1079	74.83	79.196	20.6617	2.92	3.82	20.6617	0.00122164	1.2069
1080	73.16	76.748	20.6808	1.25	1.372	20.6808	0.000522964	1.20248
1081	76.32	79.312	20.7	4.41	3.936	20.7	0.00184502	1.20711
1082	74.17	78.471	20.7192	2.26	3.095	20.7192	0.00094552	1.20559
1083	99.77	75.954	20.7383	27.86	0.578	20.7383	0.0116558	1.20104
1084	345.26	76.762	20.7575	273.35	1.386	20.7575	0.114362	1.2025
1085	250.26	78.463	20.7767	178.35	3.087	20.7767	0.0746166	1.20558
1086	181.65	77.424	20.7958	109.74	2.048	20.7958	0.0459121	1.2037
1087	138.77	76.403	20.815	66.86	1.027	20.815	0.0279723	1.20186
1088	107.22	76.429	20.8342	35.31	1.053	20.8342	0.0147727	1.2019
1089	95.16	84.364	20.8533	23.25	8.988	20.8533	0.00972714	1.21624
1090	83.48	77.307	20.8725	11.57	1.931	20.8725	0.00484056	1.20349
1091	81.87	79.309	20.8917	9.96	3.933	20.8917	0.00416698	1.20711
1092	79.06	78.751	20.9108	7.15	3.375	20.9108	0.00299136	1.2061
1093	79.31	82.906	20.93	7.4	7.53	20.93	0.00309595	1.2136
1094	80.51	89.67	20.9492	8.6	14.294	20.9492	0.003598	1.22583
1095	89.84	95.361	20.9683	17.93	19.985	20.9683	0.0075014	1.23611
1096	94.89	98.087	20.9875	22.98	22.711	20.9875	0.00961418	1.24103
1097	101.34	107.15	21.0067	29.43	31.774	21.0067	0.0123127	1.25741
1098	103.59	115.357	21.0258	31.68	39.981	21.0258	0.013254	1.27223
1099	108.45	124.187	21.045	36.54	48.811	21.045	0.0152873	1.28819
1100	132.34	129.348	21.0642	60.43	53.972	21.0642	0.0252822	1.29751
1101	147.9	119.695	21.0833	75.99	44.319	21.0833	0.0317921	1.28007
1102	170.5	103.543	21.1025	98.59	28.167	21.1025	0.0412472	1.25089
1103	165.95	106.227	21.1217	94.04	30.851	21.1217	0.0393437	1.25574
1104	146.44	127.741	21.1408	74.53	52.365	21.1408	0.0311812	1.29461
1105	142.75	186.123	21.16	70.84	110.747	21.16	0.0296374	1.40009
1106	227.27	213.358	21.1792	155.36	137.982	21.1792	0.0649982	1.4493
1107	195.01	115.254	21.1983	123.1	39.878	21.1983	0.0515015	1.27205
1108	139.26	153.149	21.2175	67.35	77.773	21.2175	0.0281773	1.34051
1109	147.61	121.945	21.2367	75.7	46.569	21.2367	0.0316707	1.28414
1110	217.59	107.255	21.2558	145.68	31.879	21.2558	0.0609484	1.2576
1111	971.94	102.553	21.275	900.03	27.177	21.275	0.376547	1.2491
1112	1482.41	283.319	21.2942	1410.5	207.943	21.2942	0.590113	1.5757
1113	1053.78	479.292	21.3133	981.87	403.916	21.3133	0.410786	1.92976
1114	874.9	276.677	21.3325	802.99	201.301	21.3325	0.335948	1.5637
1115	1110.22	197.804	21.3517	1038.31	122.428	21.3517	0.434399	1.42119
1116	523.77	170.486	21.3708	451.86	95.11	21.3708	0.189045	1.37184
1117	444.67	264.769	21.39	372.76	189.393	21.39	0.155952	1.54218
1118	1121.23	198.976	21.4092	1049.32	123.6	21.4092	0.439006	1.42331
1119	837.7	228.106	21.4283	765.79	152.73	21.4283	0.320385	1.47594
1120	1097.39	182.683	21.4475	1025.48	107.307	21.4475	0.429032	1.39387
1121	924.52	217.69	21.4667	852.61	142.314	21.4667	0.356708	1.45712
1122	428.95	275.621	21.4858	357.04	200.245	21.4858	0.149375	1.56179
1123	340.63	130.992	21.505	268.72	55.616	21.505	0.112425	1.30048
1124	479.28	203.494	21.5242	407.37	128.118	21.5242	0.170432	1.43147
1125	472.75	127.435	21.5433	400.84	52.059	21.5433	0.1677	1.29406
1126	336.78	145.353	21.5625	264.87	69.977	21.5625	0.110814	1.32643
1127	703.07	113.127	21.5817	631.16	37.751	21.5817	0.264059	1.26821
1128	331.43	159.884	21.6008	259.52	84.508	21.6008	0.108576	1.35268
1129	190.65	178.029	21.62	118.74	102.653	21.62	0.0496774	1.38547
1130	431.53	175.938	21.6392	359.62	100.562	21.6392	0.150455	1.38169
1131	749.42	149.875	21.6583	677.51	74.499	21.6583	0.283451	1.3346
1132	296.64	135.775	21.6775	224.73	60.399	21.6775	0.0940206	1.30912
1133	356	203.106	21.6967	284.09	127.73	21.6967	0.118855	1.43077
1134	453.54	152.798	21.7158	381.63	77.422	21.7158	0.159663	1.33988
1135	278.21	122.838	21.735	206.3	47.462	21.735	0.08631	1.28575
1136	267.23	130.642	21.7542	195.32	55.266	21.7542	0.0817163	1.29985
1137	357	137.949	21.7733	285.09	62.573	21.7733	0.119274	1.31305
1138	545.2	141.289	21.7925	473.29	65.913	21.7925	0.198011	1.31909
1139	542.66	120.674	21.8117	470.75	45.298	21.8117	0.196948	1.28184
1140	414.73	107.832	21.8308	342.82	32.456	21.8308	0.143426	1.25864
1141	528.96	121.844	21.85	457.05	46.468	21.85	0.191217	1.28395
1142	258.44	82.366	21.8692	186.53	6.99	21.8692	0.0780388	1.21263
1143	195.1	127.751	21.8883	123.19	52.375	21.8883	0.0515392	1.29463
1144	163.57	138.491	21.9075	91.66	63.115	21.9075	0.0383479	1.31403
1145	159.33	83.833	21.9267	87.42	8.457	21.9267	0.036574	1.21528
1146	118.29	133.473	21.9458	46.38	58.097	21.9458	0.0194041	1.30497
1147	157.75	124.252	21.965	85.84	48.876	21.965	0.035913	1.28831
1148	225.07	106.838	21.9842	153.16	31.462	21.9842	0.0640778	1.25684
1149	547.47	100.588	22.0033	475.56	25.212	22.0033	0.198961	1.24555
1150	329.16	102.37	22.0225	257.25	26.994	22.0225	0.107626	1.24877
1151	242.46	89.793	22.0417	170.55	14.417	22.0417	0.0713533	1.22605
1152	153.42	83.995	22.0608	81.51	8.619	22.0608	0.0341015	1.21557
1153	112.57	83.449	22.08	40.66	8.073	22.08	0.017011	1.21459
1154	100.73	80.725	22.0992	28.82	5.349	22.0992	0.0120575	1.20966
1155	122.64	81.368	22.1183	50.73	5.992	22.1183	0.021224	1.21083
1156	131.32	79.21	22.1375	59.41	3.834	22.1375	0.0248555	1.20693
1157	147.28	86.595	22.1567	75.37	11.219	22.1567	0.0315327	1.22027
1158	117.12	97.02	22.1758	45.21	21.644	22.1758	0.0189146	1.2391
1159	84.97	89.969	22.195	13.06	14.593	22.195	0.00546393	1.22637
1160	92.7	87.274	22.2142	20.79	11.898	22.2142	0.00869794	1.2215
1161	103.49	91.467	22.2333	31.58	16.091	22.2333	0.0132122	1.22907
1162	86.03	86.012	22.2525	14.12	10.636	22.2525	0.00590741	1.21922
1163	98.48	82.352	22.2717	26.57	6.976	22.2717	0.0111161	1.2126
1164	92.05	80.13	22.2908	20.14	4.754	22.2908	0.008426	1.20859
1165	80.77	85.865	22.31	8.86	10.489	22.31	0.00370677	1.21895
1166	78.1	86.83	22.3292	6.19	11.454	22.3292	0.00258972	1.22069
1167	76.64	83.988	22.3483	4.73	8.612	22.3483	0.0019789	1.21556
1168	77.3	85.175	22.3675	5.39	9.799	22.3675	0.00225502	1.2177
1169	78.91	82.812	22.3867	7	7.436	22.3867	0.0029286	1.21343
1170	91.3	81.366	22.4058	19.39	5.99	22.4058	0.00811222	1.21082
1171	99.85	84.405	22.425	27.94	9.029	22.425	0.0116893	1.21631
1172	79.23	82.979	22.4442	7.32	7.603	22.4442	0.00306248	1.21374
1173	83.74	80.731	22.4633	11.83	5.355	22.4633	0.00494934	1.20968
1174	81.69	79.718	22.4825	9.78	4.342	22.4825	0.00409167	1.20784
1175	123.23	89.649	22.5017	51.32	14.273	22.5017	0.0214708	1.22579
1176	216	85.024	22.5208	144.09	9.648	22.5208	0.0602832	1.21743
1177	173.88	81.87	22.54	101.97	6.494	22.54	0.0426613	1.21173
1178	153.98	85.913	22.5592	82.07	10.537	22.5592	0.0343358	1.21904
1179	185.52	79.108	22.5783	113.61	3.732	22.5783	0.0475312	1.20674
1180	161.46	81.503	22.5975	89.55	6.127	22.5975	0.0374652	1.21107
1181	277.53	78.939	22.6167	205.62	3.563	22.6167	0.0860256	1.20644
1182	312.83	78.384	22.6358	240.92	3.008	22.6358	0.100794	1.20543
1183	167.16	85.041	22.655	95.25	9.665	22.655	0.0398499	1.21746
1184	147.09	85.559	22.6742	75.18	10.183	22.6742	0.0314532	1.2184
1185	187.41	86.746	22.6933	115.5	11.37	22.6933	0.0483219	1.22054
1186	216.3	80.553	22.7125	144.39	5.177	22.7125	0.0604087	1.20935
1187	143.96	80.608	22.7317	72.05	5.232	22.7317	0.0301437	1.20945
1188	166.56	81.06	22.7508	94.65	5.684	22.7508	0.0395989	1.21027
1189	272.6	129.182	22.77	200.69	53.806	22.77	0.083963	1.29721
1190	190.85	121.2	22.7892	118.94	45.824	22.7892	0.0497611	1.28279
1191	142.86	83.623	22.8083	70.95	8.247	22.8083	0.0296835	1.2149
1192	191.42	102.788	22.8275	119.51	27.412	22.8275	0.0499996	1.24953
1193	186.77	95.133	22.8467	114.86	19.757	22.8467	0.0480542	1.2357
1194	169.38	100.942	22.8658	97.47	25.566	22.8658	0.0407787	1.24619
1195	173.4	125.608	22.885	101.49	50.232	22.885	0.0424605	1.29076
1196	141.43	122.609	22.9042	69.52	47.233	22.9042	0.0290852	1.28534
1197	115.88	97.987	22.9233	43.97	22.611	22.9233	0.0183958	1.24085
1198	102.62	97.872	22.9425	30.71	22.496	22.9425	0.0128482	1.24064
1199	100.09	96.752	22.9617	28.18	21.376	22.9617	0.0117897	1.23862
1200	92.18	92.402	22.9808	20.27	17.026	22.9808	0.00848039	1.23076
1201	86.31	88.736	23	14.4	13.36	23	0.00602455	1.22414
1202	84.11	90.041	23.0192	12.2	14.665	23.0192	0.00510413	1.2265
1203	88.66	83.593	23.0383	16.75	8.217	23.0383	0.00700772	1.21485
1204	81.99	83.083	23.0575	10.08	7.707	23.0575	0.00421719	1.21392
1205	81.55	87.102	23.0767	9.64	11.726	23.0767	0.0040331	1.22119
1206	79.13	82.302	23.0958	7.22	6.926	23.0958	0.00302064	1.21251
1207	80.57	173.605	23.115	8.66	98.229	23.115	0.0036231	1.37747
1208	77.92	130.128	23.1342	6.01	54.752	23.1342	0.00251441	1.29892
1209	77.09	79.261	23.1533	5.18	3.885	23.1533	0.00216716	1.20702
1210	76.71	80.982	23.1725	4.8	5.606	23.1725	0.00200818	1.21013
1211	76.1	78.645	23.1917	4.19	3.269	23.1917	0.00175298	1.20591
1212	76.03	77.553	23.2108	4.12	2.177	23.2108	0.00172369	1.20393
1213	75.7	78.054	23.23	3.79	2.678	23.23	0.00158563	1.20484
1214	78.05	77.837	23.2492	6.14	2.461	23.2492	0.0025688	1.20445
1215	75.33	77.139	23.2683	3.42	1.763	23.2683	0.00143083	1.20319
1216	77.68	77.599	23.2875	5.77	2.223	23.2875	0.002414	1.20402
1217	76.59	77.438	23.3067	4.68	2.062	23.3067	0.00195798	1.20373
1218	75.18	77.281	23.3258	3.27	1.905	23.3258	0.00136807	1.20344
1219	74.55	79.218	23.345	2.64	3.842	23.345	0.0011045	1.20694
1220	75.12	79.396	23.3642	3.21	4.02	23.3642	0.00134297	1.20726
1221	75.19	77.685	23.3833	3.28	2.309	23.3833	0.00137226	1.20417
1222	75.93	78.416	23.4025	4.02	3.04	23.4025	0.00168185	1.20549
1223	74.5	77.503	23.4217	2.59	2.127	23.4217	0.00108358	1.20384
1224	73.86	78.04	23.4408	1.95	2.664	23.4408	0.000815824	1.20481
1225	74.14	77.067	23.46	2.23	1.691	23.46	0.000932969	1.20306
1226	74.33	76.296	23.4792	2.42	0.92	23.4792	0.00101246	1.20166
1227	73.6	77.046	23.4983	1.69	1.67	23.4983	0.000707048	1.20302
1228	74.91	76.718	23.5175	3	1.342	23.5175	0.00125511	1.20242
1229	75.37	77.054	23.5367	3.46	1.678	23.5367	0.00144757	1.20303
1230	75.46	76.623	23.5558	3.55	1.247	23.5558	0.00148522	1.20225
1231	74.11	76.488	23.575	2.2	1.112	23.575	0.000920417	1.20201
1232	74.53	77.038	23.5942	2.62	1.662	23.5942	0.00109613	1.203
1233	73.71	76.554	23.6133	1.8	1.178	23.6133	0.000753069	1.20213
1234	74.37	77.125	23.6325	2.46	1.749	23.6325	0.00102919	1.20316
1235	73.77	79.028	23.6517	1.86	3.652	23.6517	0.000778171	1.2066
1236	77.23	80.879	23.6708	5.32	5.503	23.6708	0.00222574	1.20994
1237	75.79	80.689	23.69	3.88	5.313	23.69	0.00162328	1.2096
1238	74.91	79.082	23.7092	3	3.706	23.7092	0.00125511	1.2067
1239	73.69	77.506	23.7283	1.78	2.13	23.7283	0.000744701	1.20385
1240	73.99	76.346	23.7475	2.08	0.97	23.7475	0.000870213	1.20175
1241	73.19	77.009	23.7667	1.28	1.633	23.7667	0.000535516	1.20295
1242	74.07	77.321	23.7858	2.16	1.945	23.7858	0.000903683	1.20351
1243	73.59	76.744	23.805	1.68	1.368	23.805	0.000702864	1.20247
1244	73.23	77.684	23.8242	1.32	2.308	23.8242	0.00055225	1.20417
1245	74.13	77.839	23.8433	2.22	2.463	23.8433	0.000928785	1.20445
1246	74.63	78.827	23.8625	2.72	3.451	23.8625	0.00113797	1.20624
1247	74.55	76.604	23.8817	2.64	1.228	23.8817	0.0011045	1.20222
1248	76.16	79.941	23.9008	4.25	4.565	23.9008	0.00177808	1.20825
1249	76.16	77.859	23.92	4.25	2.483	23.92	0.00177808	1.20449
1250	75.75	77.543	23.9392	3.84	2.167	23.9392	0.00160655	1.20392
1251	73.03	75.841	23.9583	1.12	0.465	23.9583	0.000468576	1.20084
1252	75.42	77.233	23.9775	3.51	1.857	23.9775	0.00146848	1.20336
1253	75.1	77.495	23.9967	3.19	2.119	23.9967	0.00133461	1.20383
1254	73.23	76.663	24.0158	1.32	1.287	24.0158	0.00055225	1.20233
1255	74.21	76.703	24.035	2.3	1.327	24.035	0.000962255	1.2024
1256	74.25	77.003	24.0542	2.34	1.627	24.0542	0.000978989	1.20294
1257	74.41	76.193	24.0733	2.5	0.817	24.0733	0.00104593	1.20148
1258	74.57	77.734	24.0925	2.66	2.358	24.0925	0.00111287	1.20426
1259	75.22	77.186	24.1117	3.31	1.81	24.1117	0.00138481	1.20327
1260	73.92	77.374	24.1308	2.01	1.998	24.1308	0.000840927	1.20361
1261	73.65	76.95	24.15	1.74	1.574	24.15	0.000727966	1.20284
1262	73.57	77.614	24.1692	1.66	2.238	24.1692	0.000694497	1.20404
1263	76.88	78.417	24.1883	4.97	3.041	24.1883	0.00207931	1.20549
1264	74.15	77.703	24.2075	2.24	2.327	24.2075	0.000937152	1.2042
1265	72.63	77.647	24.2267	0.72	2.271	24.2267	0.000301228	1.2041
1266	72.66	76.458	24.2458	0.75	1.082	24.2458	0.000313779	1.20195
1267	73.22	76.665	24.265	1.31	1.289	24.265	0.000548067	1.20233
1268	74.93	79.455	24.2842	3.02	4.079	24.2842	0.00126348	1.20737
1269	73.33	76.833	24.3033	1.42	1.457	24.3033	0.000594088	1.20263
1270	73.76	77.65	24.3225	1.85	2.274	24.3225	0.000773987	1.20411
1271	74.26	77.377	24.3417	2.35	2.001	24.3417	0.000983173	1.20362
1272	74.49	76.601	24.3608	2.58	1.225	24.3608	0.0010794	1.20221
1273	75.73	78.574	24.38	3.82	3.198	24.38	0.00159818	1.20578
1274	76.08	78.725	24.3992	4.17	3.349	24.3992	0.00174461	1.20605
1275	73.34	77.667	24.4183	1.43	2.291	24.4183	0.000598271	1.20414
1276	73.29	78.253	24.4375	1.38	2.877	24.4375	0.000577353	1.2052
1277	73.02	77.716	24.4567	1.11	2.34	24.4567	0.000464392	1.20423
1278	72.95	78.048	24.4758	1.04	2.672	24.4758	0.000435106	1.20483
1279	80.2	86.353	24.495	8.29	10.977	24.495	0.0034683	1.21983
1280	74.01	77.416	24.5142	2.1	2.04	24.5142	0.00087858	1.20369
1281	75.32	77.386	24.5333	3.41	2.01	24.5333	0.00142665	1.20363
1282	76.3	77.308	24.5525	4.39	1.932	24.5525	0.00183665	1.20349
1283	77.4	80.721	24.5717	5.49	5.345	24.5717	0.00229686	1.20966
1284	75.18	80.404	24.5908	3.27	5.028	24.5908	0.00136807	1.20908
1285	73.26	79.01	24.61	1.35	3.634	24.61	0.000564802	1.20657
1286	72.81	77.846	24.6292	0.9	2.47	24.6292	0.000376534	1.20446
1287	74.02	78.043	24.6483	2.11	2.667	24.6483	0.000882764	1.20482
1288	74.31	78.207	24.6675	2.4	2.831	24.6675	0.00100409	1.20511
1289	72.96	76.502	24.6867	1.05	1.126	24.6867	0.00043929	1.20203
1290	73.8	80.631	24.7058	1.89	5.255	24.7058	0.000790722	1.20949
1291	75.96	77.306	24.725	4.05	1.93	24.725	0.0016944	1.20349
1292	73.79	78.852	24.7442	1.88	3.476	24.7442	0.000786538	1.20628
1293	73.87	78.069	24.7633	1.96	2.693	24.7633	0.000820008	1.20487
1294	79.53	86.813	24.7825	7.62	11.437	24.7825	0.00318799	1.22066
1295	83.84	91.791	24.8017	11.93	16.415	24.8017	0.00499117	1.22966
1296	90.82	107.199	24.8208	18.91	31.823	24.8208	0.00791141	1.2575
1297	96.75	110.971	24.84	24.84	35.595	24.84	0.0103923	1.26431
1298	100.71	114.533	24.8592	28.8	39.157	24.8592	0.0120491	1.27075
1299	103.97	109.301	24.8783	32.06	33.925	24.8783	0.013413	1.26129
1300	106.15	95.68	24.8975	34.24	20.304	24.8975	0.014325	1.23668
1301	110.86	88.788	24.9167	38.95	13.412	24.9167	0.0162956	1.22423
1302	110.98	86.992	24.9358	39.07	11.616	24.9358	0.0163458	1.22099
1303	113.23	99.893	24.955	41.32	24.517	24.955	0.0172871	1.2443
1304	128.93	160.728	24.9742	57.02	85.352	24.9742	0.0238555	1.35421
1305	125.06	212.958	24.9933	53.15	137.582	24.9933	0.0222364	1.44857
1306	126.41	143.211	25.0125	54.5	67.835	25.0125	0.0228012	1.32256
1307	114.95	104.451	25.0317	43.04	29.075	25.0317	0.0180067	1.25253
1308	114.93	118.082	25.0508	43.02	42.706	25.0508	0.0179983	1.27716
1309	121.15	116.5	25.07	49.24	41.124	25.07	0.0206006	1.2743
1310	171.59	105.094	25.0892	99.68	29.718	25.0892	0.0417033	1.25369
1311	205.42	166.417	25.1083	133.51	91.041	25.1083	0.0558568	1.36449
1312	161.2	212.232	25.1275	89.29	136.856	25.1275	0.0373564	1.44726
1313	149.96	112.636	25.1467	78.05	37.26	25.1467	0.0326539	1.26732
1314	111.5	127.642	25.1658	39.59	52.266	25.1658	0.0165633	1.29443
1315	179.15	175.641	25.185	107.24	100.265	25.185	0.0448662	1.38115
1316	489	160.137	25.2042	417.09	84.761	25.2042	0.174499	1.35314
1317	549.1	194.346	25.2233	477.19	118.97	25.2233	0.199643	1.41495
1318	626.09	207.133	25.2425	554.18	131.757	25.2425	0.231853	1.43805
1319	410.85	127.209	25.2617	338.94	51.833	25.2617	0.141803	1.29365
1320	218.51	150.183	25.2808	146.6	74.807	25.2808	0.0613333	1.33516
1321	368.69	186.896	25.3	296.78	111.52	25.3	0.124164	1.40149
1322	505.4	263.025	25.3192	433.49	187.649	25.3192	0.18136	1.53903
1323	284.01	292.528	25.3383	212.1	217.152	25.3383	0.0887366	1.59233
1324	539.09	167.107	25.3575	467.18	91.731	25.3575	0.195455	1.36573
1325	377.52	301.602	25.3767	305.61	226.226	25.3767	0.127859	1.60873
1326	169.22	203.963	25.3958	97.31	128.587	25.3958	0.0407117	1.43232
1327	161.15	153.87	25.415	89.24	78.494	25.415	0.0373355	1.34182
1328	523.63	122.929	25.4342	451.72	47.553	25.4342	0.188987	1.28592
1329	569.58	101.921	25.4533	497.67	26.545	25.4533	0.208211	1.24796
1330	235.37	160.735	25.4725	163.46	85.359	25.4725	0.068387	1.35422
1331	427.18	218.679	25.4917	355.27	143.303	25.4917	0.148635	1.45891
1332	490.04	155.107	25.5108	418.13	79.731	25.5108	0.174934	1.34405
1333	248.08	140.209	25.53	176.17	64.833	25.53	0.0737045	1.31714
1334	259.51	171.831	25.5492	187.6	96.455	25.5492	0.0784865	1.37427
1335	322.26	193.097	25.5683	250.35	117.721	25.5683	0.104739	1.41269
1336	291.26	157.758	25.5875	219.35	82.382	25.5875	0.0917698	1.34884
1337	246.8	111.965	25.6067	174.89	36.589	25.6067	0.073169	1.26611
1338	273.7	94.689	25.6258	201.79	19.313	25.6258	0.0844232	1.23489
1339	244.12	88.987	25.645	172.21	13.611	25.645	0.0720478	1.22459
1340	313.72	90.223	25.6642	241.81	14.847	25.6642	0.101166	1.22682
1341	210.95	86.419	25.6833	139.04	11.043	25.6833	0.0581704	1.21995
1342	311.01	85.583	25.7025	239.1	10.207	25.7025	0.100033	1.21844
1343	304.29	83.805	25.7217	232.38	8.429	25.7217	0.0972212	1.21523
1344	155.64	90.526	25.7408	83.73	15.15	25.7408	0.0350302	1.22737
1345	400.21	97.197	25.76	328.3	21.821	25.76	0.137351	1.23942
1346	262.8	97.908	25.7792	190.89	22.532	25.7792	0.0798629	1.24071
1347	201.01	94.68	25.7983	129.1	19.304	25.7983	0.0540118	1.23488
1348	327.75	88.855	25.8175	255.84	13.479	25.8175	0.107036	1.22435
1349	255.18	84.114	25.8367	183.27	8.738	25.8367	0.076675	1.21579
1350	173.54	79.159	25.8558	101.63	3.783	25.8558	0.0425191	1.20683
1351	143.87	77.193	25.875	71.96	1.817	25.875	0.030106	1.20328
1352	111.45	77.749	25.8942	39.54	2.373	25.8942	0.0165424	1.20429
1353	120.88	78.03	25.9133	48.97	2.654	25.9133	0.0204877	1.2048
1354	148.07	77.151	25.9325	76.16	1.775	25.9325	0.0318632	1.20321
1355	139.82	81.716	25.9517	67.91	6.34	25.9517	0.0284116	1.21145
1356	224.03	86.223	25.9708	152.12	10.847	25.9708	0.0636427	1.2196
1357	111.11	88.529	25.99	39.2	13.153	25.99	0.0164002	1.22376
1358	138.25	85.159	26.0092	66.34	9.783	26.0092	0.0277548	1.21768
1359	137.63	83.072	26.0283	65.72	7.696	26.0283	0.0274954	1.2139
1360	109.94	82.364	26.0475	38.03	6.988	26.0475	0.0159107	1.21263
1361	94.93	80.048	26.0667	23.02	4.672	26.0667	0.00963091	1.20844
1362	87.17	83.087	26.0858	15.26	7.711	26.0858	0.00638435	1.21393
1363	126.93	85.359	26.105	55.02	9.983	26.105	0.0230188	1.21804
1364	196.64	82.876	26.1242	124.73	7.5	26.1242	0.0521835	1.21355
1365	147.69	83.269	26.1433	75.78	7.893	26.1433	0.0317042	1.21426
1366	122.56	82.032	26.1625	50.65	6.656	26.1625	0.0211905	1.21203
1367	116.35	84.151	26.1817	44.44	8.775	26.1817	0.0185924	1.21585
1368	207.52	83.139	26.2008	135.61	7.763	26.2008	0.0567354	1.21403
1369	231.64	82.884	26.22	159.73	7.508	26.22	0.0668265	1.21356
1370	402.86	82.897	26.2392	330.95	7.521	26.2392	0.13846	1.21359
1371	381.12	80.239	26.2583	309.21	4.863	26.2583	0.129365	1.20879
1372	217.24	82.928	26.2775	145.33	7.552	26.2775	0.0608019	1.21364
1373	181.01	83.086	26.2967	109.1	7.71	26.2967	0.0456443	1.21393
1374	208.82	83.512	26.3158	136.91	8.136	26.3158	0.0572792	1.2147
1375	187.5	88.665	26.335	115.59	13.289	26.335	0.0483596	1.22401
1376	220.12	86.286	26.3542	148.21	10.91	26.3542	0.0620068	1.21971
1377	140.53	78.655	26.3733	68.62	3.279	26.3733	0.0287087	1.20592
1378	157.24	82.132	26.3925	85.33	6.756	26.3925	0.0356996	1.21221
1379	209.03	81.695	26.4117	137.12	6.319	26.4117	0.0573671	1.21142
1380	133.56	86.762	26.4308	61.65	11.386	26.4308	0.0257926	1.22057
1381	153.65	80.375	26.45	81.74	4.999	26.45	0.0341977	1.20903
1382	185.6	79.567	26.4692	113.69	4.191	26.4692	0.0475647	1.20757
1383	203.19	80.543	26.4883	131.28	5.167	26.4883	0.0549238	1.20934
1384	178.74	81.753	26.5075	106.83	6.377	26.5075	0.0446946	1.21152
1385	158.14	82.475	26.5267	86.23	7.099	26.5267	0.0360762	1.21283
1386	113.08	82.277	26.5458	41.17	6.901	26.5458	0.0172244	1.21247
1387	119.92	80.466	26.565	48.01	5.09	26.565	0.020086	1.2092
1388	129.67	77.392	26.5842	57.76	2.016	26.5842	0.0241651	1.20364
1389	118.82	79.145	26.6033	46.91	3.769	26.6033	0.0196258	1.20681
1390	136.42	81.48	26.6225	64.51	6.104	26.6225	0.0269891	1.21103
1391	164.22	80.789	26.6417	92.31	5.413	26.6417	0.0386199	1.20978
1392	209.66	78.013	26.6608	137.75	2.637	26.6608	0.0576307	1.20476
1393	110.69	78.125	26.68	38.78	2.749	26.68	0.0162244	1.20497
1394	122.31	80.65	26.6992	50.4	5.274	26.6992	0.0210859	1.20953
1395	189.94	78.73	26.7183	118.03	3.354	26.7183	0.0493804	1.20606
1396	128.74	80.593	26.7375	56.83	5.217	26.7375	0.0237761	1.20943
1397	106.83	80.102	26.7567	34.92	4.726	26.7567	0.0146095	1.20854
1398	102.99	91.073	26.7758	31.08	15.697	26.7758	0.013003	1.22836
1399	100.48	94.103	26.795	28.57	18.727	26.795	0.0119529	1.23383
1400	93.79	97.863	26.8142	21.88	22.487	26.8142	0.00915397	1.24063
1401	88.08	90.693	26.8333	16.17	15.317	26.8333	0.00676507	1.22767
1402	84.71	87.912	26.8525	12.8	12.536	26.8525	0.00535516	1.22265
1403	88.74	84.648	26.8717	16.83	9.272	26.8717	0.00704119	1.21675
1404	89.26	84.564	26.8908	17.35	9.188	26.8908	0.00725875	1.2166
1405	80.65	82.921	26.91	8.74	7.545	26.91	0.00365657	1.21363
1406	80.81	85.312	26.9292	8.9	9.936	26.9292	0.00372351	1.21795
1407	79.86	81.287	26.9483	7.95	5.911	26.9483	0.00332605	1.21068
1408	78.74	82.198	26.9675	6.83	6.822	26.9675	0.00285748	1.21233
1409	76.89	80.288	26.9867	4.98	4.912	26.9867	0.00208349	1.20887
1410	77.05	78.882	27.0058	5.14	3.506	27.0058	0.00215043	1.20633
1411	76.62	78.325	27.025	4.71	2.949	27.025	0.00197053	1.20533
1412	76.31	78.1	27.0442	4.4	2.724	27.0442	0.00184083	1.20492
1413	76.37	79.385	27.0633	4.46	4.009	27.0633	0.00186594	1.20724
1414	75.83	78.932	27.0825	3.92	3.556	27.0825	0.00164002	1.20642
1415	75.25	77.223	27.1017	3.34	1.847	27.1017	0.00139736	1.20334
1416	75.62	77.11	27.1208	3.71	1.734	27.1208	0.00155216	1.20313
1417	76.43	77.102	27.14	4.52	1.726	27.14	0.00189104	1.20312
1418	74.86	77.233	27.1592	2.95	1.857	27.1592	0.0012342	1.20336
1419	75.36	77.736	27.1783	3.45	2.36	27.1783	0.00144338	1.20426
1420	75.06	77.164	27.1975	3.15	1.788	27.1975	0.00131787	1.20323
1421	74.41	79.331	27.2167	2.5	3.955	27.2167	0.00104593	1.20715
1422	75	78.162	27.2358	3.09	2.786	27.2358	0.00129277	1.20503
1423	74.79	77.596	27.255	2.88	2.22	27.255	0.00120491	1.20401
1424	75.07	76.954	27.2742	3.16	1.578	27.2742	0.00132205	1.20285
1425	75.97	78.645	27.2933	4.06	3.269	27.2933	0.00169859	1.20591
1426	73.66	79.37	27.3125	1.75	3.994	27.3125	0.00073215	1.20722
1427	73.84	79.017	27.3317	1.93	3.641	27.3317	0.000807457	1.20658
1428	75.1	78.271	27.3508	3.19	2.895	27.3508	0.00133461	1.20523
1429	74.85	78.029	27.37	2.94	2.653	27.37	0.00123001	1.20479
1430	77.23	78.077	27.3892	5.32	2.701	27.3892	0.00222574	1.20488
1431	74.68	77.747	27.4083	2.77	2.371	27.4083	0.00115889	1.20428
1432	73.7	77.748	27.4275	1.79	2.372	27.4275	0.000748885	1.20429
1433	75.02	77.88	27.4467	3.11	2.504	27.4467	0.00130114	1.20452
1434	74.21	77.557	27.4658	2.3	2.181	27.4658	0.000962255	1.20394
1435	73.38	78.612	27.485	1.47	3.236	27.485	0.000615006	1.20585
1436	75.45	77.421	27.5042	3.54	2.045	27.5042	0.00148104	1.20369
1437	74.03	76.944	27.5233	2.12	1.568	27.5233	0.000886948	1.20283
1438	77.09	77.714	27.5425	5.18	2.338	27.5425	0.00216716	1.20422
1439	75.89	76.918	27.5617	3.98	1.542	27.5617	0.00166512	1.20279
1440	74.8	77.119	27.5808	2.89	1.743	27.5808	0.00120909	1.20315
1441	78.38	78.622	27.6	6.47	3.246	27.6	0.00270686	1.20586
1442	74.36	77.785	27.6192	2.45	2.409	27.6192	0.00102501	1.20435
1443	73.75	77.278	27.6383	1.84	1.902	27.6383	0.000769804	1.20344
1444	75.46	79.545	27.6575	3.55	4.169	27.6575	0.00148522	1.20753
1445	74.87	77.377	27.6767	2.96	2.001	27.6767	0.00123838	1.20362
1446	74.47	76.972	27.6958	2.56	1.596	27.6958	0.00107103	1.20288
1447	74.14	77.994	27.715	2.23	2.618	27.715	0.000932969	1.20473
1448	73.17	78.225	27.7342	1.26	2.849	27.7342	0.000527148	1.20515
1449	74.38	77.212	27.7533	2.47	1.836	27.7533	0.00103338	1.20332
1450	73.53	76.655	27.7725	1.62	1.279	27.7725	0.000677762	1.20231
1451	74.23	77.614	27.7917	2.32	2.238	27.7917	0.000970622	1.20404
1452	73.89	77.026	27.8108	1.98	1.65	27.8108	0.000828376	1.20298
1453	73.57	76.933	27.83	1.66	1.557	27.83	0.000694497	1.20281
1454	73.38	77.553	27.8492	1.47	2.177	27.8492	0.000615006	1.20393
1455	72.78	76.998	27.8683	0.87	1.622	27.8683	0.000363983	1.20293
1456	72.77	78.099	27.8875	0.86	2.723	27.8875	0.0003598	1.20492
1457	72.7	77.506	27.9067	0.79	2.13	27.9067	0.000330514	1.20385
1458	73.47	77.834	27.9258	1.56	2.458	27.9258	0.00065266	1.20444
1459	74.92	76.962	27.945	3.01	1.586	27.945	0.0012593	1.20287
1460	73.92	76.698	27.9642	2.01	1.322	27.9642	0.000840927	1.20239
1461	76.59	77.266	27.9833	4.68	1.89	27.9833	0.00195798	1.20341
1462	74.26	77.111	28.0025	2.35	1.735	28.0025	0.000983173	1.20313
1463	73.91	76.492	28.0217	2	1.116	28.0217	0.000836743	1.20202
1464	75.08	76.877	28.0408	3.17	1.501	28.0408	0.00132624	1.20271
1465	73.97	77.025	28.06	2.06	1.649	28.06	0.000861845	1.20298
1466	75.73	77.179	28.0792	3.82	1.803	28.0792	0.00159818	1.20326
1467	116.56	76.626	28.0983	44.65	1.25	28.0983	0.0186803	1.20226
1468	76.57	76.788	28.1175	4.66	1.412	28.1175	0.00194961	1.20255
1469	78.57	77.097	28.1367	6.66	1.721	28.1367	0.00278635	1.20311
1470	75.58	77.181	28.1558	3.67	1.805	28.1558	0.00153542	1.20326
1471	74.59	77.7	28.175	2.68	2.324	28.175	0.00112124	1.2042
1472	73.45	79.109	28.1942	1.54	3.733	28.1942	0.000644292	1.20674
1473	73.23	76.121	28.2133	1.32	0.745	28.2133	0.00055225	1.20135
1474	73.63	78.006	28.2325	1.72	2.63	28.2325	0.000719599	1.20475
1475	74.15	76.845	28.2517	2.24	1.469	28.2517	0.000937152	1.20265
1476	72.71	76.82	28.2708	0.8	1.444	28.2708	0.000334697	1.20261
1477	72.79	76.948	28.29	0.88	1.572	28.29	0.000368167	1.20284
1478	73.22	77.075	28.3092	1.31	1.699	28.3092	0.000548067	1.20307
1479	73.12	76.639	28.3283	1.21	1.263	28.3283	0.00050623	1.20228
1480	72.52	77.014	28.3475	0.61	1.638	28.3475	0.000255207	1.20296
1481	73.35	77.011	28.3667	1.44	1.635	28.3667	0.000602455	1.20295
1482	75.12	78.495	28.3858	3.21	3.119	28.3858	0.00134297	1.20564
1483	74.4	76.557	28.405	2.49	1.181	28.405	0.00104175	1.20213
1484	76.68	77.175	28.4242	4.77	1.799	28.4242	0.00199563	1.20325
1485	74.81	80.004	28.4433	2.9	4.628	28.4433	0.00121328	1.20836
1486	77.13	78.224	28.4625	5.22	2.848	28.4625	0.0021839	1.20515
1487	75.58	78.266	28.4817	3.67	2.89	28.4817	0.00153542	1.20522
1488	74.94	77.694	28.5008	3.03	2.318	28.5008	0.00126767	1.20419
1489	74.38	80.427	28.52	2.47	5.051	28.52	0.00103338	1.20913
1490	73.65	78.55	28.5392	1.74	3.174	28.5392	0.000727966	1.20573
1491	73.76	78.113	28.5583	1.85	2.737	28.5583	0.000773987	1.20495
1492	74.19	77.428	28.5775	2.28	2.052	28.5775	0.000953887	1.20371
1493	72.94	76.812	28.5967	1.03	1.436	28.5967	0.000430923	1.20259
1494	78.38	82.712	28.6158	6.47	7.336	28.6158	0.00270686	1.21325
1495	77.5	84.201	28.635	5.59	8.825	28.635	0.0023387	1.21594
1496	103.85	92.443	28.6542	31.94	17.067	28.6542	0.0133628	1.23084
1497	111.72	95.934	28.6733	39.81	20.558	28.6733	0.0166554	1.23714
1498	101.06	95.416	28.6925	29.15	20.04	28.6925	0.0121955	1.23621
1499	105.94	94.54	28.7117	34.03	19.164	28.7117	0.0142372	1.23462
1500	106.64	91.558	28.7308	34.73	16.182	28.7308	0.01453	1.22924
1501	107.15	92.183	28.75	35.24	16.807	28.75	0.0147434	1.23037
1502	108.84	88.757	28.7692	36.93	13.381	28.7692	0.0154505	1.22418
1503	110.46	96.94	28.7883	38.55	21.564	28.7883	0.0161282	1.23896
1504	105.62	168.697	28.8075	33.71	93.321	28.8075	0.0141033	1.36861
1505	106.81	127.758	28.8267	34.9	52.382	28.8267	0.0146012	1.29464
1506	133.99	89.03	28.8458	62.08	13.654	28.8458	0.0259725	1.22467
1507	473.47	114.09	28.865	401.56	38.714	28.865	0.168001	1.26995
1508	657.08	111.622	28.8842	585.17	36.246	28.8842	0.244818	1.26549
1509	245.68	102.587	28.9033	173.77	27.211	28.9033	0.0727004	1.24916
1510	214.79	168.904	28.9225	142.88	93.528	28.9225	0.0597769	1.36898
1511	313.15	155.55	28.9417	241.24	80.174	28.9417	0.100928	1.34485
1512	197.27	87.793	28.9608	125.36	12.417	28.9608	0.0524471	1.22243
1513	436.68	127.346	28.98	364.77	51.97	28.98	0.152609	1.2939
1514	798.98	169.044	28.9992	727.07	93.668	28.9992	0.304185	1.36923
1515	440.36	111.047	29.0183	368.45	35.671	29.0183	0.154149	1.26445
1516	322.83	111.346	29.0375	250.92	35.97	29.0375	0.104978	1.26499
1517	394.75	133.655	29.0567	322.84	58.279	29.0567	0.135067	1.30529
1518	210.47	191.63	29.0758	138.56	116.254	29.0758	0.0579696	1.41004
1519	436.32	290.294	29.095	364.41	214.918	29.095	0.152459	1.5883
1520	397.14	135.286	29.1142	325.23	59.91	29.1142	0.136067	1.30824
1521	568.06	267.907	29.1333	496.15	192.531	29.1333	0.207575	1.54785
1522	461.36	145.283	29.1525	389.45	69.907	29.1525	0.162935	1.3263
1523	200.5	141.819	29.1717	128.59	66.443	29.1717	0.0537984	1.32004
1524	257.22	139.69	29.1908	185.31	64.314	29.1908	0.0775284	1.3162
1525	265.77	117.78	29.21	193.86	42.404	29.21	0.0811055	1.27661
1526	271.3	95.612	29.2292	199.39	20.236	29.2292	0.0834191	1.23656
1527	212.42	94.551	29.2483	140.51	19.175	29.2483	0.0587854	1.23464
1528	305.49	103.95	29.2675	233.58	28.574	29.2675	0.0977232	1.25163
1529	171.77	109.026	29.2867	99.86	33.65	29.2867	0.0417786	1.2608
1530	270.57	92.501	29.3058	198.66	17.125	29.3058	0.0831137	1.23094
1531	188.04	85.675	29.325	116.13	10.299	29.325	0.0485855	1.21861
1532	149.22	84.896	29.3442	77.31	9.52	29.3442	0.0323443	1.2172
1533	202.95	92.506	29.3633	131.04	17.13	29.3633	0.0548234	1.23095
1534	235.3	84.516	29.3825	163.39	9.14	29.3825	0.0683577	1.21651
1535	249.22	85.466	29.4017	177.31	10.09	29.4017	0.0741815	1.21823
1536	203.09	85.714	29.4208	131.18	10.338	29.4208	0.054882	1.21868
1537	302.18	86	29.44	230.27	10.624	29.44	0.0963384	1.21919
1538	181.44	88.083	29.4592	109.53	12.707	29.4592	0.0458242	1.22296
1539	224.07	153.115	29.4783	152.16	77.739	29.4783	0.0636594	1.34045
1540	208.39	143.071	29.4975	136.48	67.695	29.4975	0.0570993	1.32231
1541	159.82	106.38	29.5167	87.91	31.004	29.5167	0.036779	1.25602
1542	166.18	120.979	29.5358	94.27	45.603	29.5358	0.0394399	1.28239
1543	194.38	103.412	29.555	122.47	28.036	29.555	0.051238	1.25065
1544	195.8	90.758	29.5742	123.89	15.382	29.5742	0.051832	1.22779
1545	139.32	86.971	29.5933	67.41	11.595	29.5933	0.0282024	1.22095
1546	119.76	83.92	29.6125	47.85	8.544	29.6125	0.0200191	1.21544
1547	240.98	87.175	29.6317	169.07	11.799	29.6317	0.0707341	1.22132
1548	146.1	84.836	29.6508	74.19	9.46	29.6508	0.031039	1.21709
1549	161.06	83.234	29.67	89.15	7.858	29.67	0.0372978	1.2142
1550	125.36	80.692	29.6892	53.45	5.316	29.6892	0.022362	1.2096
1551	173.55	79.837	29.7083	101.64	4.461	29.7083	0.0425233	1.20806
1552	166.17	79.952	29.7275	94.26	4.576	29.7275	0.0394357	1.20827
1553	137.47	79.198	29.7467	65.56	3.822	29.7467	0.0274284	1.20691
1554	95.67	78.825	29.7658	23.76	3.449	29.7658	0.00994051	1.20623
1555	109.73	79.089	29.785	37.82	3.713	29.785	0.0158228	1.20671
1556	108.31	78.067	29.8042	36.4	2.691	29.8042	0.0152287	1.20486
1557	106.44	77.749	29.8233	34.53	2.373	29.8233	0.0144464	1.20429
1558	96.28	78.682	29.8425	24.37	3.306	29.8425	0.0101957	1.20597
1559	87.28	79.851	29.8617	15.37	4.475	29.8617	0.00643037	1.20809
1560	82.95	79.005	29.8808	11.04	3.629	29.8808	0.00461882	1.20656
1561	81.93	79.256	29.9	10.02	3.88	29.9	0.00419208	1.20701
1562	80.95	79.265	29.9192	9.04	3.889	29.9192	0.00378208	1.20703
1563	82.76	78.561	29.9383	10.85	3.185	29.9383	0.00453933	1.20575
1564	79.86	77.987	29.9575	7.95	2.611	29.9575	0.00332605	1.20472
1565	79.32	77.732	29.9767	7.41	2.356	29.9767	0.00310013	1.20426
1566	79.28	77.206	29.9958	7.37	1.83	29.9958	0.0030834	1.20331
1567	77	76.895	30.015	5.09	1.519	30.015	0.00212951	1.20274
1568	80.16	76.607	30.0342	8.25	1.231	30.0342	0.00345157	1.20222
1569	79.39	77.48	30.0533	7.48	2.104	30.0533	0.00312942	1.2038
1570	82.16	78.234	30.0725	10.25	2.858	30.0725	0.00428831	1.20516
1571	80.06	77.387	30.0917	8.15	2.011	30.0917	0.00340973	1.20363
1572	78.32	78.115	30.1108	6.41	2.739	30.1108	0.00268176	1.20495
1573	96.88	93.096	30.13	24.97	17.72	30.13	0.0104467	1.23202
1574	78.19	79.808	30.1492	6.28	4.432	30.1492	0.00262737	1.20801
1575	75.25	82.253	30.1683	3.34	6.877	30.1683	0.00139736	1.21242
1576	75.42	77.088	30.1875	3.51	1.712	30.1875	0.00146848	1.20309
1577	74.32	77.7	30.2067	2.41	2.324	30.2067	0.00100828	1.2042
1578	74.29	79.394	30.2258	2.38	4.018	30.2258	0.000995724	1.20726
1579	75.14	81.087	30.245	3.23	5.711	30.245	0.00135134	1.21032
1580	75.47	77.294	30.2642	3.56	1.918	30.2642	0.0014894	1.20347
1581	76.59	76.837	30.2833	4.68	1.461	30.2833	0.00195798	1.20264
1582	74.35	76.14	30.3025	2.44	0.764	30.3025	0.00102083	1.20138
1583	75.63	77.009	30.3217	3.72	1.633	30.3217	0.00155634	1.20295
1584	76.4	77.994	30.3408	4.49	2.618	30.3408	0.00187849	1.20473
1585	75.61	80.711	30.36	3.7	5.335	30.36	0.00154797	1.20964
1586	74.59	81.125	30.3792	2.68	5.749	30.3792	0.00112124	1.21039
1587	73.81	81.09	30.3983	1.9	5.714	30.3983	0.000794906	1.21032
1588	73.99	78.602	30.4175	2.08	3.226	30.4175	0.000870213	1.20583
1589	74.13	78.245	30.4367	2.22	2.869	30.4367	0.000928785	1.20518
1590	74.75	77.809	30.4558	2.84	2.433	30.4558	0.00118818	1.2044
1591	77.12	78.258	30.475	5.21	2.882	30.475	0.00217972	1.20521
1592	74.18	78.153	30.4942	2.27	2.777	30.4942	0.000949703	1.20502
1593	79.08	79.823	30.5133	7.17	4.447	30.5133	0.00299972	1.20803
1594	82.75	86.446	30.5325	10.84	11.07	30.5325	0.00453515	1.22
1595	82.51	110.454	30.5517	10.6	35.078	30.5517	0.00443474	1.26338
1596	100.52	85.172	30.5708	28.61	9.796	30.5708	0.0119696	1.2177
1597	80.79	82.385	30.59	8.88	7.009	30.59	0.00371514	1.21266
1598	79.11	83.915	30.6092	7.2	8.539	30.6092	0.00301228	1.21543
1599	77.83	81.213	30.6283	5.92	5.837	30.6283	0.00247676	1.21055
1600	77.09	80.577	30.6475	5.18	5.201	30.6475	0.00216716	1.2094
1601	77.06	78.593	30.6667	5.15	3.217	30.6667	0.00215461	1.20581
1602	76.01	80.148	30.6858	4.1	4.772	30.6858	0.00171532	1.20862
1603	76.14	80.913	30.705	4.23	5.537	30.705	0.00176971	1.21
1604	74.45	79.889	30.7242	2.54	4.513	30.7242	0.00106266	1.20815
1605	75.28	79.032	30.7433	3.37	3.656	30.7433	0.00140991	1.20661
1606	75.62	77.612	30.7625	3.71	2.236	30.7625	0.00155216	1.20404
1607	77.16	80.468	30.7817	5.25	5.092	30.7817	0.00219645	1.2092
1608	75.36	78.756	30.8008	3.45	3.38	30.8008	0.00144338	1.20611
1609	74.55	77.652	30.82	2.64	2.276	30.82	0.0011045	1.20411
1610	74.6	77.261	30.8392	2.69	1.885	30.8392	0.00112542	1.20341
1611	74.24	78.766	30.8583	2.33	3.39	30.8583	0.000974806	1.20612
1612	79.02	82.751	30.8775	7.11	7.375	30.8775	0.00297462	1.21332
1613	78.22	80.372	30.8967	6.31	4.996	30.8967	0.00263992	1.20903
1614	73.69	77.666	30.9158	1.78	2.29	30.9158	0.000744701	1.20414				0.0191667
1615	73.3	78.072	30.935	1.39	2.696	30.935	0.000581536	1.20487
1616	73.59	77.032	30.9542	1.68	1.656	30.9542	0.000702864	1.20299
1617	73.28	76.187	30.9733	1.37	0.811	30.9733	0.000573169	1.20147
1618	74.06	76.574	30.9925	2.15	1.198	30.9925	0.000899499	1.20216
1619	74.19	76.279	31.0117	2.28	0.903	31.0117	0.000953887	1.20163
1620	73.81	77.016	31.0308	1.9	1.64	31.0308	0.000794906	1.20296
1621	73.41	77.259	31.05	1.5	1.883	31.05	0.000627557	1.2034
1622	73.72	79.015	31.0692	1.81	3.639	31.0692	0.000757252	1.20657
1623	74.02	77.549	31.0883	2.11	2.173	31.0883	0.000882764	1.20393
1624	74.67	79.489	31.1075	2.76	4.113	31.1075	0.00115471	1.20743
1625	74.24	79.645	31.1267	2.33	4.269	31.1267	0.000974806	1.20771
1626	77.99	80.707	31.1458	6.08	5.331	31.1458	0.0025437	1.20963
1627	74.81	78.079	31.165	2.9	2.703	31.165	0.00121328	1.20488
1628	74.83	78.71	31.1842	2.92	3.334	31.1842	0.00122164	1.20602
1629	74.88	78.343	31.2033	2.97	2.967	31.2033	0.00124256	1.20536
1630	74.2	77.956	31.2225	2.29	2.58	31.2225	0.000958071	1.20466
1631	74.97	79.299	31.2417	3.06	3.923	31.2417	0.00128022	1.20709
1632	72.91	77.4	31.2608	1	2.024	31.2608	0.000418372	1.20366
1633	73.73	76.828	31.28	1.82	1.452	31.28	0.000761436	1.20262
1634	74.33	80.461	31.2992	2.42	5.085	31.2992	0.00101246	1.20919
1635	73.64	78.919	31.3183	1.73	3.543	31.3183	0.000723783	1.2064
1636	73.05	76.966	31.3375	1.14	1.59	31.3375	0.000476944	1.20287
1637	73.61	77.766	31.3567	1.7	2.39	31.3567	0.000711232	1.20432
1638	74.83	80.964	31.3758	2.92	5.588	31.3758	0.00122164	1.2101
1639	72.96	76.897	31.395	1.05	1.521	31.395	0.00043929	1.20275
1640	74.41	78.704	31.4142	2.5	3.328	31.4142	0.00104593	1.20601
1641	73.4	78.7	31.4333	1.49	3.324	31.4333	0.000623374	1.20601
1642	73.67	78.094	31.4525	1.76	2.718	31.4525	0.000736334	1.20491
1643	74.29	77.092	31.4717	2.38	1.716	31.4717	0.000995724	1.2031
1644	72.91	76.781	31.4908	1	1.405	31.4908	0.000418372	1.20254
1645	73.74	78.895	31.51	1.83	3.519	31.51	0.00076562	1.20636
1646	74.25	80.374	31.5292	2.34	4.998	31.5292	0.000978989	1.20903
1647	77.18	81.97	31.5483	5.27	6.594	31.5483	0.00220482	1.21191
1648	75.65	80.384	31.5675	3.74	5.008	31.5675	0.00156471	1.20905
1649	73.13	76.275	31.5867	1.22	0.899	31.5867	0.000510413	1.20162
1650	73.94	76.008	31.6058	2.03	0.632	31.6058	0.000849294	1.20114
1651	73.21	77.622	31.625	1.3	2.246	31.625	0.000543883	1.20406
1652	73.1	77.348	31.6442	1.19	1.972	31.6442	0.000497862	1.20356
1653	73.11	76.579	31.6633	1.2	1.203	31.6633	0.000502046	1.20217
1654	72.88	77.151	31.6825	0.97	1.775	31.6825	0.00040582	1.20321
1655	72.55	76.517	31.7017	0.64	1.141	31.7017	0.000267758	1.20206
1656	73.12	76.32	31.7208	1.21	0.944	31.7208	0.00050623	1.20171
1657	74.52	76.847	31.74	2.61	1.471	31.74	0.00109195	1.20266
1658	74.69	76.037	31.7592	2.78	0.661	31.7592	0.00116307	1.20119
1659	72.74	75.966	31.7783	0.83	0.59	31.7783	0.000347248	1.20107
1660	71.91	76.157	31.7975	0	0.781	31.7975	0	1.20141
1661	72.73	77.021	31.8167	0.82	1.645	31.8167	0.000343065	1.20297
1662	73.43	77.023	31.8358	1.52	1.647	31.8358	0.000635925	1.20298
1663	72.39	76.227	31.855	0.48	0.851	31.855	0.000200818	1.20154
1664	72.55	76.512	31.8742	0.64	1.136	31.8742	0.000267758	1.20205
1665	78.09	84.717	31.8933	6.18	9.341	31.8933	0.00258554	1.21688
1666	73.24	78.201	31.9125	1.33	2.825	31.9125	0.000556434	1.2051
1667	74.52	79.137	31.9317	2.61	3.761	31.9317	0.00109195	1.2068
1668	72.42	76.745	31.9508	0.51	1.369	31.9508	0.000213369	1.20247
1669	72.46	76.735	31.97	0.55	1.359	31.97	0.000230104	1.20246
1670	72.57	77.101	31.9892	0.66	1.725	31.9892	0.000276125	1.20312
1671	73.96	76.618	32.0083	2.05	1.242	32.0083	0.000857662	1.20224
